# Supplementary material for: (E)-1-(4-Benzhydrylpiperazin-1-yl)-3-(2-eth­oxy­phen­yl)prop-2-en-1-one
Source: Acta Crystallogr Sect E Struct Rep Online. 2011 Nov 5;67(Pt 12):o3200. doi: 10.1107/S1600536811045922 (PMC3238867; doi:10.1107/S1600536811045922)
Supplement: Supplementary file 1 [file e-67-o3200-sup1.cif]

##############################################################################
#                                                                            #
# This CIF contains the data in a paper accepted for publication in          #
# Acta Crystallographica Section E. It conforms to the requirements of       #
# Notes for Authors for Acta Crystallographica Section E, and has been       #
# peer reviewed under the auspices of the IUCr Commission on Journals.       #
#                                                                            #
# Full details of the Crystallographic Information File format               #
# are given in the paper "The Crystallographic Information File (CIF):       #
# a New Standard Archive File for Crystallography" by S. R. Hall, F. H.      #
# Allen and I. D. Brown [Acta Cryst. (1991), A47, 655-685].                  #
#                                                                            #
# The current version of the core CIF dictionary is obtainable from          #
# ftp://ftp.iucr.org/pub/cif_core.dic.                                       #
#                                                                            #
# Software is freely available for graphical display of the structure(s)     #
# in this CIF. For information consult the CIF software page                 #
# http://www.iucr.org/resources/cif/software.                                #
#                                                                            #
# This file may be used for bona fide research purposes within the           #
# scientific community so long as proper attribution is given to the journal # 
# article from which it was obtained.                                        #
#                                                                            #
##############################################################################
data_I
_audit_creation_method     SHELXL-97
_chemical_name_systematic
;
(<i>E</i>)-1-(4-Benzhydrylpiperazin-1-yl)-3-(2-ethoxyphenyl)prop-2-en-1-one
;
_chemical_name_common     ?
_chemical_formula_moiety     'C28 H30 N2 O2'
_chemical_formula_sum     'C28 H30 N2 O2'
_chemical_formula_iupac     'C28 H30 N2 O2'
_chemical_formula_weight     426.54
_chemical_melting_point     ?
_symmetry_cell_setting     monoclinic
_symmetry_space_group_name_H-M     'P 21/n'
_symmetry_space_group_name_Hall     '-P 2yn'
loop_
    _symmetry_equiv_pos_as_xyz
    'x, y, z'
    '-x+1/2, y+1/2, -z+1/2'
    '-x, -y, -z'
    'x-1/2, -y-1/2, z-1/2'
_cell_length_a     11.858(2)
_cell_length_b     12.786(3)
_cell_length_c     16.044(3)
_cell_angle_alpha     90.00
_cell_angle_beta     94.63(3)
_cell_angle_gamma     90.00
_cell_volume     2424.6(8)
_cell_formula_units_Z     4
_cell_measurement_reflns_used     25
_cell_measurement_theta_min     9
_cell_measurement_theta_max     12
_cell_measurement_temperature     293(2)
_exptl_crystal_description     block
_exptl_crystal_colour     pale-yellow
_exptl_crystal_size_max     0.30
_exptl_crystal_size_mid     0.20
_exptl_crystal_size_min     0.10
_exptl_crystal_density_diffrn     1.169
_exptl_crystal_density_meas     ?
_exptl_crystal_density_method     'not measured'
_exptl_crystal_F_000     912
_exptl_absorpt_coefficient_mu     0.073
_exptl_absorpt_correction_type     none
_exptl_absorpt_process_details     ?
_exptl_absorpt_correction_T_min     .
_exptl_absorpt_correction_T_max     .
_exptl_special_details     ?
_diffrn_ambient_temperature     293(2)
_diffrn_radiation_type     MoK\a
_diffrn_radiation_wavelength     0.71073
_diffrn_radiation_source     'fine-focus sealed tube'
_diffrn_radiation_monochromator     graphite
_diffrn_measurement_device_type     'Enraf--Nonius CAD-4'
_diffrn_measurement_method     \w/2\q
_diffrn_detector_area_resol_mean     ?
_diffrn_reflns_number     4673
_diffrn_reflns_av_R_equivalents     0.0627
_diffrn_reflns_av_sigmaI/netI     0.0537
_diffrn_reflns_theta_min     2.04
_diffrn_reflns_theta_max     25.37
_diffrn_reflns_theta_full     25.37
_diffrn_measured_fraction_theta_max     0.998
_diffrn_measured_fraction_theta_full     0.998
_diffrn_reflns_limit_h_min     0
_diffrn_reflns_limit_h_max     14
_diffrn_reflns_limit_k_min     0
_diffrn_reflns_limit_k_max     15
_diffrn_reflns_limit_l_min     -19
_diffrn_reflns_limit_l_max     19
_diffrn_standards_number     3
_diffrn_standards_interval_count     200
_diffrn_standards_interval_time     120
_diffrn_standards_decay_%     1
_refine_special_details
;
Refinement of <i>F</i>^2^ against ALL reflections. The weighted <i>R</i>-factor
<i>wR</i> and goodness of fit <i>S</i> are based on <i>F</i>^2^, conventional
<i>R</i>-factors <i>R</i> are based on <i>F</i>, with <i>F</i> set to zero for
negative <i>F</i>^2^. The threshold expression of <i>F</i>^2^ >
\s(<i>F</i>^2^) is used only for calculating <i>R</i>-factors(gt) <i>etc</i>.
and is not relevant to the choice of reflections for refinement.
<i>R</i>-factors based on <i>F</i>^2^ are statistically about twice as large
as those based on <i>F</i>, and <i>R</i>- factors based on ALL data will be
even larger.
;
_reflns_number_total     4446
_reflns_number_gt     2022
_reflns_threshold_expression     I>2\s(I)
_refine_ls_structure_factor_coef     Fsqd
_refine_ls_matrix_type     full
_refine_ls_R_factor_all     0.1698
_refine_ls_R_factor_gt     0.0768
_refine_ls_wR_factor_gt     0.1259
_refine_ls_wR_factor_ref     0.1551
_refine_ls_goodness_of_fit_ref     1.002
_refine_ls_restrained_S_all     1.002
_refine_ls_number_reflns     4446
_refine_ls_number_parameters     265
_refine_ls_number_restraints     0
_refine_ls_hydrogen_treatment     constr
_refine_ls_weighting_scheme     calc
_refine_ls_weighting_details
         'calc w=1/[\s^2^(Fo^2^)+(0.0300P)^2^+1.5500P] where P=(Fo^2^+2Fc^2^)/3'
_atom_sites_solution_hydrogens     geom
_atom_sites_solution_primary     direct
_atom_sites_solution_secondary     difmap
_refine_ls_shift/su_max     0.000
_refine_ls_shift/su_mean     0.000
_refine_diff_density_max     0.131
_refine_diff_density_min     -0.217
_refine_ls_extinction_method     none
_refine_ls_extinction_coef     ?
loop_
    _atom_type_symbol
    _atom_type_description
    _atom_type_scat_dispersion_real
    _atom_type_scat_dispersion_imag
    _atom_type_scat_source
    'C' 'C' 0.0033 0.0016
                         'International Tables Vol C Tables 4.2.6.8 and 6.1.1.4'
    'H' 'H' 0.0000 0.0000
                         'International Tables Vol C Tables 4.2.6.8 and 6.1.1.4'
    'N' 'N' 0.0061 0.0033
                         'International Tables Vol C Tables 4.2.6.8 and 6.1.1.4'
    'O' 'O' 0.0106 0.0060
                         'International Tables Vol C Tables 4.2.6.8 and 6.1.1.4'
_computing_data_collection     'CAD-4 EXPRESS (Enraf--Nonius, 1989)'
_computing_cell_refinement     'CAD-4 EXPRESS (Enraf--Nonius, 1989)'
_computing_data_reduction     'XCAD4 (Harms & Wocadlo, 1995)'
_computing_structure_solution     'SHELXS97 (Sheldrick, 2008)'
_computing_structure_refinement     'SHELXL97 (Sheldrick, 2008)'
_computing_molecular_graphics     'SHELXL97 (Sheldrick, 2008)'
_computing_publication_material     'SHELXL97 (Sheldrick, 2008)'
loop_
    _atom_site_type_symbol
    _atom_site_label
    _atom_site_fract_x
    _atom_site_fract_y
    _atom_site_fract_z
    _atom_site_U_iso_or_equiv
    _atom_site_adp_type
    _atom_site_calc_flag
    _atom_site_refinement_flags
    _atom_site_occupancy
    _atom_site_symmetry_multiplicity
    _atom_site_disorder_assembly
    _atom_site_disorder_group
    O O1 0.2436(2) 0.32431(17) 0.49193(13) 0.0823(8) Uani d . 1 1 . .
    N N1 0.2112(2) 0.69070(19) 0.57757(17) 0.0641(7) Uani d . 1 1 . .
    C C1 0.0062(5) 0.7832(3) 0.6573(3) 0.1159(15) Uani d . 1 1 . .
    H H1A -0.0014 0.7739 0.5996 0.139 Uiso calc R 1 1 . .
    C C2 -0.0941(4) 0.7913(3) 0.6932(3) 0.103 Uani d . 1 1 . .
    H H2A -0.1671 0.7873 0.6674 0.124 Uiso calc R 1 1 . .
    C C3 -0.0616(5) 0.8068(3) 0.7764(3) 0.1158(15) Uani d . 1 1 . .
    H H3A -0.1233 0.8218 0.8067 0.139 Uiso calc R 1 1 . .
    C C4 0.0365(5) 0.8061(4) 0.8263(3) 0.1107(15) Uani d . 1 1 . .
    H H4A 0.0396 0.8135 0.8841 0.133 Uiso calc R 1 1 . .
    C C5 0.1251(5) 0.7940(3) 0.7854(4) 0.1213(16) Uani d . 1 1 . .
    H H5A 0.1962 0.7901 0.8142 0.146 Uiso calc R 1 1 . .
    C C6 0.1140(4) 0.7863(3) 0.6906(4) 0.1098(17) Uani d . 1 1 . .
    O O2 0.3846(2) 0.12578(18) 0.28272(15) 0.0852(8) Uani d . 1 1 . .
    N N2 0.2698(3) 0.4974(2) 0.50411(17) 0.0790(9) Uani d . 1 1 . .
    C C7 0.2064(3) 0.7757(3) 0.6338(3) 0.095 Uani d . 1 1 . .
    H H7A 0.2752 0.7684 0.6715 0.114 Uiso calc R 1 1 . .
    C C8 0.2259(4) 0.8738(3) 0.5848(3) 0.1061(14) Uani d . 1 1 . .
    C C9 0.3187(3) 0.9292(3) 0.6198(2) 0.084 Uani d . 1 1 . .
    H H9A 0.3618 0.9034 0.6663 0.100 Uiso calc R 1 1 . .
    C C10 0.3444(4) 1.0185(3) 0.5861(3) 0.097 Uani d . 1 1 . .
    H H10A 0.4150 1.0458 0.6040 0.117 Uiso calc R 1 1 . .
    C C11 0.2883(5) 1.0710(4) 0.5344(3) 0.1141(15) Uani d . 1 1 . .
    H H11A 0.3101 1.1387 0.5221 0.137 Uiso calc R 1 1 . .
    C C12 0.1862(5) 1.0252(5) 0.4921(3) 0.1197(17) Uani d . 1 1 . .
    H H12A 0.1442 1.0597 0.4490 0.144 Uiso calc R 1 1 . .
    C C13 0.1550(4) 0.9251(5) 0.5206(3) 0.1267(17) Uani d . 1 1 . .
    H H13A 0.0891 0.8930 0.4979 0.152 Uiso calc R 1 1 . .
    C C14 0.2828(3) 0.6824(3) 0.5164(3) 0.1075(15) Uani d . 1 1 . .
    H H14A 0.3513 0.7181 0.5377 0.129 Uiso calc R 1 1 . .
    H H14B 0.2498 0.7249 0.4707 0.129 Uiso calc R 1 1 . .
    C C15 0.3189(4) 0.5913(3) 0.4794(3) 0.1085(15) Uani d . 1 1 . .
    H H15A 0.4002 0.5859 0.4912 0.130 Uiso calc R 1 1 . .
    H H15B 0.3041 0.5981 0.4193 0.130 Uiso calc R 1 1 . .
    C C16 0.1949(4) 0.4975(3) 0.5695(3) 0.1160(16) Uani d . 1 1 . .
    H H16A 0.1277 0.4580 0.5508 0.139 Uiso calc R 1 1 . .
    H H16B 0.2315 0.4614 0.6175 0.139 Uiso calc R 1 1 . .
    C C17 0.1613(4) 0.5974(3) 0.5953(3) 0.1131(16) Uani d . 1 1 . .
    H H17A 0.0823 0.6043 0.5749 0.136 Uiso calc R 1 1 . .
    H H17B 0.1627 0.5941 0.6557 0.136 Uiso calc R 1 1 . .
    C C18 0.2861(3) 0.4023(3) 0.4683(2) 0.0757(11) Uani d . 1 1 . .
    C C19 0.3575(3) 0.4008(2) 0.39672(19) 0.0670(9) Uani d . 1 1 . .
    H H19A 0.3894 0.4628 0.3797 0.080 Uiso calc R 1 1 . .
    C C20 0.3765(3) 0.3152(2) 0.35741(18) 0.0720(10) Uani d . 1 1 . .
    H H20A 0.3453 0.2550 0.3786 0.086 Uiso calc R 1 1 . .
    C C21 0.4405(3) 0.3001(3) 0.28366(19) 0.0637(9) Uani d . 1 1 . .
    C C22 0.4967(3) 0.3810(3) 0.2482(2) 0.0733(10) Uani d . 1 1 . .
    H H22A 0.4923 0.4476 0.2711 0.088 Uiso calc R 1 1 . .
    C C23 0.5596(3) 0.3673(3) 0.1799(2) 0.0918(13) Uani d . 1 1 . .
    H H23A 0.5981 0.4232 0.1584 0.110 Uiso calc R 1 1 . .
    C C24 0.5641(3) 0.2701(3) 0.1446(2) 0.0873(12) Uani d . 1 1 . .
    H H24A 0.6081 0.2590 0.1000 0.105 Uiso calc R 1 1 . .
    C C25 0.5004(3) 0.1846(3) 0.1769(2) 0.0829(11) Uani d . 1 1 . .
    H H25A 0.4989 0.1199 0.1504 0.100 Uiso calc R 1 1 . .
    C C26 0.4417(3) 0.1990(3) 0.2469(2) 0.0721(10) Uani d . 1 1 . .
    C C27 0.3835(3) 0.0218(3) 0.2493(2) 0.0919(12) Uani d . 1 1 . .
    H H27A 0.4600 -0.0052 0.2505 0.110 Uiso calc R 1 1 . .
    H H27B 0.3516 0.0223 0.1917 0.110 Uiso calc R 1 1 . .
    C C28 0.3142(3) -0.0455(3) 0.3005(3) 0.1021(13) Uani d . 1 1 . .
    H H28A 0.3140 -0.1158 0.2794 0.153 Uiso calc R 1 1 . .
    H H28B 0.2381 -0.0194 0.2977 0.153 Uiso calc R 1 1 . .
    H H28C 0.3457 -0.0449 0.3575 0.153 Uiso calc R 1 1 . .
loop_
    _atom_site_aniso_label
    _atom_site_aniso_U_11
    _atom_site_aniso_U_22
    _atom_site_aniso_U_33
    _atom_site_aniso_U_12
    _atom_site_aniso_U_13
    _atom_site_aniso_U_23
    O1 0.129(2) 0.0544(14) 0.0689(15) -0.0102(14) 0.0430(14) -0.0047(12)
    N1 0.0595(18) 0.0530(16) 0.0809(19) 0.0014(14) 0.0131(15) -0.0082(15)
    C1 0.119(4) 0.121(4) 0.111(4) -0.025(3) 0.028(3) 0.009(3)
    C2 0.103 0.103 0.103 0.000 0.008 0.000
    C3 0.128(4) 0.102(3) 0.120(4) 0.010(3) 0.024(3) -0.005(3)
    C4 0.114(4) 0.110(4) 0.110(4) 0.029(3) 0.024(3) -0.014(3)
    C5 0.112(4) 0.097(3) 0.153(5) 0.016(3) 0.003(4) -0.006(3)
    C6 0.102(4) 0.077(3) 0.162(5) 0.004(3) 0.080(4) -0.032(3)
    O2 0.104(2) 0.0662(15) 0.0907(18) 0.0147(14) 0.0390(15) -0.0212(14)
    N2 0.113(2) 0.0495(16) 0.081(2) -0.0052(16) 0.0478(18) -0.0007(15)
    C7 0.095 0.095 0.095 0.000 0.008 0.000
    C8 0.107(4) 0.090(3) 0.125(4) -0.007(3) 0.032(3) -0.010(3)
    C9 0.084 0.084 0.084 0.000 0.007 0.000
    C10 0.097 0.097 0.097 0.000 0.008 0.000
    C11 0.137(4) 0.088(3) 0.120(4) 0.009(3) 0.029(3) 0.013(3)
    C12 0.124(5) 0.146(5) 0.090(3) 0.046(4) 0.011(3) -0.005(4)
    C13 0.113(4) 0.154(5) 0.114(4) -0.005(4) 0.019(3) -0.032(4)
    C14 0.104(3) 0.066(2) 0.162(4) -0.023(2) 0.068(3) -0.001(3)
    C15 0.153(4) 0.074(3) 0.108(3) -0.016(3) 0.067(3) -0.019(3)
    C16 0.171(4) 0.079(3) 0.110(3) -0.009(3) 0.085(3) -0.013(2)
    C17 0.136(4) 0.072(3) 0.143(4) -0.006(3) 0.088(3) -0.010(3)
    C18 0.098(3) 0.059(2) 0.076(2) 0.006(2) 0.047(2) -0.0040(19)
    C19 0.084(2) 0.0472(18) 0.075(2) 0.0158(17) 0.0369(19) 0.0063(17)
    C20 0.114(3) 0.0499(19) 0.057(2) 0.0050(19) 0.039(2) 0.0019(16)
    C21 0.064(2) 0.068(2) 0.061(2) 0.0222(18) 0.0102(17) 0.0044(18)
    C22 0.094(3) 0.063(2) 0.066(2) 0.023(2) 0.024(2) 0.0038(18)
    C23 0.137(4) 0.080(3) 0.065(2) 0.000(3) 0.046(2) 0.007(2)
    C24 0.090(3) 0.112(3) 0.065(2) 0.012(3) 0.034(2) 0.005(2)
    C25 0.070(2) 0.101(3) 0.082(3) 0.024(2) 0.030(2) -0.011(2)
    C26 0.074(3) 0.075(2) 0.069(2) 0.016(2) 0.013(2) 0.003(2)
    C27 0.097(3) 0.093(3) 0.087(3) 0.018(2) 0.014(2) -0.037(2)
    C28 0.097(3) 0.083(3) 0.129(4) 0.014(2) 0.027(3) -0.017(3)
_geom_special_details
;
All e.s.d.'s (except the e.s.d. in the dihedral angle between two l.s. planes)
are estimated using the full covariance matrix. The cell e.s.d.'s are taken
into account individually in the estimation of e.s.d.'s in distances, angles
and torsion angles; correlations between e.s.d.'s in cell parameters are only
used when they are defined by crystal symmetry. An approximate (isotropic)
treatment of cell e.s.d.'s is used for estimating e.s.d.'s involving l.s.
planes.
;
loop_
    _geom_bond_atom_site_label_1
    _geom_bond_atom_site_label_2
    _geom_bond_site_symmetry_2
    _geom_bond_distance
    _geom_bond_publ_flag
    O1 C18 . 1.194(4) ?
    N1 C14 . 1.352(4) ?
    N1 C17 . 1.372(4) ?
    N1 C7 . 1.416(4) ?
    C1 C6 . 1.347(6) ?
    C1 C2 . 1.367(6) ?
    C1 H1A . 0.9300 ?
    C2 C3 . 1.373(6) ?
    C2 H2A . 0.9300 ?
    C3 C4 . 1.357(6) ?
    C3 H3A . 0.9300 ?
    C4 C5 . 1.292(6) ?
    C4 H4A . 0.9300 ?
    C5 C6 . 1.519(6) ?
    C5 H5A . 0.9300 ?
    C6 C7 . 1.487(5) ?
    O2 C26 . 1.315(4) ?
    O2 C27 . 1.434(4) ?
    N2 C18 . 1.366(4) ?
    N2 C15 . 1.405(4) ?
    N2 C16 . 1.428(4) ?
    C7 C8 . 1.508(6) ?
    C7 H7A . 0.9800 ?
    C8 C9 . 1.389(5) ?
    C8 C13 . 1.435(6) ?
    C9 C10 . 1.310(5) ?
    C9 H9A . 0.9300 ?
    C10 C11 . 1.222(5) ?
    C10 H10A . 0.9300 ?
    C11 C12 . 1.461(6) ?
    C11 H11A . 0.9300 ?
    C12 C13 . 1.419(6) ?
    C12 H12A . 0.9300 ?
    C13 H13A . 0.9300 ?
    C14 C15 . 1.391(4) ?
    C14 H14A . 0.9700 ?
    C14 H14B . 0.9700 ?
    C15 H15A . 0.9700 ?
    C15 H15B . 0.9700 ?
    C16 C17 . 1.410(5) ?
    C16 H16A . 0.9700 ?
    C16 H16B . 0.9700 ?
    C17 H17A . 0.9700 ?
    C17 H17B . 0.9700 ?
    C18 C19 . 1.480(4) ?
    C19 C20 . 1.291(4) ?
    C19 H19A . 0.9300 ?
    C20 C21 . 1.470(4) ?
    C20 H20A . 0.9300 ?
    C21 C22 . 1.378(4) ?
    C21 C26 . 1.421(4) ?
    C22 C23 . 1.385(4) ?
    C22 H22A . 0.9300 ?
    C23 C24 . 1.368(5) ?
    C23 H23A . 0.9300 ?
    C24 C25 . 1.449(5) ?
    C24 H24A . 0.9300 ?
    C25 C26 . 1.380(4) ?
    C25 H25A . 0.9300 ?
    C27 C28 . 1.482(5) ?
    C27 H27A . 0.9700 ?
    C27 H27B . 0.9700 ?
    C28 H28A . 0.9600 ?
    C28 H28B . 0.9600 ?
    C28 H28C . 0.9600 ?
loop_
    _geom_angle_atom_site_label_1
    _geom_angle_atom_site_label_2
    _geom_angle_atom_site_label_3
    _geom_angle_site_symmetry_1
    _geom_angle_site_symmetry_3
    _geom_angle
    _geom_angle_publ_flag
    C14 N1 C17 . . 112.8(3) ?
    C14 N1 C7 . . 125.6(3) ?
    C17 N1 C7 . . 119.7(3) ?
    C6 C1 C2 . . 131.4(5) ?
    C6 C1 H1A . . 114.3 ?
    C2 C1 H1A . . 114.3 ?
    C1 C2 C3 . . 103.6(4) ?
    C1 C2 H2A . . 128.2 ?
    C3 C2 H2A . . 128.2 ?
    C4 C3 C2 . . 137.0(5) ?
    C4 C3 H3A . . 111.5 ?
    C2 C3 H3A . . 111.5 ?
    C5 C4 C3 . . 113.3(5) ?
    C5 C4 H4A . . 123.4 ?
    C3 C4 H4A . . 123.4 ?
    C4 C5 C6 . . 120.5(5) ?
    C4 C5 H5A . . 119.7 ?
    C6 C5 H5A . . 119.7 ?
    C1 C6 C7 . . 118.5(5) ?
    C1 C6 C5 . . 113.7(4) ?
    C7 C6 C5 . . 127.7(5) ?
    C26 O2 C27 . . 119.1(3) ?
    C18 N2 C15 . . 124.4(3) ?
    C18 N2 C16 . . 115.3(3) ?
    C15 N2 C16 . . 120.2(3) ?
    N1 C7 C6 . . 122.0(4) ?
    N1 C7 C8 . . 106.9(3) ?
    C6 C7 C8 . . 113.3(4) ?
    N1 C7 H7A . . 104.3 ?
    C6 C7 H7A . . 104.3 ?
    C8 C7 H7A . . 104.3 ?
    C9 C8 C13 . . 117.2(4) ?
    C9 C8 C7 . . 111.3(5) ?
    C13 C8 C7 . . 130.4(5) ?
    C10 C9 C8 . . 118.7(4) ?
    C10 C9 H9A . . 120.6 ?
    C8 C9 H9A . . 120.6 ?
    C11 C10 C9 . . 128.8(5) ?
    C11 C10 H10A . . 115.6 ?
    C9 C10 H10A . . 115.6 ?
    C10 C11 C12 . . 118.8(5) ?
    C10 C11 H11A . . 120.6 ?
    C12 C11 H11A . . 120.6 ?
    C13 C12 C11 . . 116.0(5) ?
    C13 C12 H12A . . 122.0 ?
    C11 C12 H12A . . 122.0 ?
    C12 C13 C8 . . 119.4(5) ?
    C12 C13 H13A . . 120.3 ?
    C8 C13 H13A . . 120.3 ?
    N1 C14 C15 . . 127.5(3) ?
    N1 C14 H14A . . 105.4 ?
    C15 C14 H14A . . 105.4 ?
    N1 C14 H14B . . 105.4 ?
    C15 C14 H14B . . 105.4 ?
    H14A C14 H14B . . 106.0 ?
    C14 C15 N2 . . 116.4(3) ?
    C14 C15 H15A . . 108.2 ?
    N2 C15 H15A . . 108.2 ?
    C14 C15 H15B . . 108.2 ?
    N2 C15 H15B . . 108.2 ?
    H15A C15 H15B . . 107.3 ?
    C17 C16 N2 . . 115.1(3) ?
    C17 C16 H16A . . 108.5 ?
    N2 C16 H16A . . 108.5 ?
    C17 C16 H16B . . 108.5 ?
    N2 C16 H16B . . 108.5 ?
    H16A C16 H16B . . 107.5 ?
    N1 C17 C16 . . 126.2(3) ?
    N1 C17 H17A . . 105.8 ?
    C16 C17 H17A . . 105.8 ?
    N1 C17 H17B . . 105.8 ?
    C16 C17 H17B . . 105.8 ?
    H17A C17 H17B . . 106.2 ?
    O1 C18 N2 . . 122.2(3) ?
    O1 C18 C19 . . 121.2(3) ?
    N2 C18 C19 . . 116.6(3) ?
    C20 C19 C18 . . 121.6(3) ?
    C20 C19 H19A . . 119.2 ?
    C18 C19 H19A . . 119.2 ?
    C19 C20 C21 . . 128.8(3) ?
    C19 C20 H20A . . 115.6 ?
    C21 C20 H20A . . 115.6 ?
    C22 C21 C26 . . 119.4(3) ?
    C22 C21 C20 . . 122.1(3) ?
    C26 C21 C20 . . 118.5(3) ?
    C21 C22 C23 . . 122.7(3) ?
    C21 C22 H22A . . 118.7 ?
    C23 C22 H22A . . 118.7 ?
    C24 C23 C22 . . 119.0(3) ?
    C24 C23 H23A . . 120.5 ?
    C22 C23 H23A . . 120.5 ?
    C23 C24 C25 . . 119.9(3) ?
    C23 C24 H24A . . 120.1 ?
    C25 C24 H24A . . 120.1 ?
    C26 C25 C24 . . 120.1(3) ?
    C26 C25 H25A . . 119.9 ?
    C24 C25 H25A . . 119.9 ?
    O2 C26 C25 . . 124.9(3) ?
    O2 C26 C21 . . 116.3(3) ?
    C25 C26 C21 . . 118.8(3) ?
    O2 C27 C28 . . 108.6(3) ?
    O2 C27 H27A . . 110.0 ?
    C28 C27 H27A . . 110.0 ?
    O2 C27 H27B . . 110.0 ?
    C28 C27 H27B . . 110.0 ?
    H27A C27 H27B . . 108.3 ?
    C27 C28 H28A . . 109.5 ?
    C27 C28 H28B . . 109.5 ?
    H28A C28 H28B . . 109.5 ?
    C27 C28 H28C . . 109.5 ?
    H28A C28 H28C . . 109.5 ?
    H28B C28 H28C . . 109.5 ?
loop_
    _geom_torsion_atom_site_label_1
    _geom_torsion_atom_site_label_2
    _geom_torsion_atom_site_label_3
    _geom_torsion_atom_site_label_4
    _geom_torsion_site_symmetry_1
    _geom_torsion_site_symmetry_2
    _geom_torsion_site_symmetry_3
    _geom_torsion_site_symmetry_4
    _geom_torsion
    _geom_torsion_publ_flag
    C6 C1 C2 C3 . . . . 1.4(7) ?
    C1 C2 C3 C4 . . . . -7.1(8) ?
    C2 C3 C4 C5 . . . . 5.4(9) ?
    C3 C4 C5 C6 . . . . 2.2(7) ?
    C2 C1 C6 C7 . . . . -179.6(4) ?
    C2 C1 C6 C5 . . . . 4.0(8) ?
    C4 C5 C6 C1 . . . . -5.9(7) ?
    C4 C5 C6 C7 . . . . 178.0(4) ?
    C14 N1 C7 C6 . . . . 170.6(4) ?
    C17 N1 C7 C6 . . . . -26.1(6) ?
    C14 N1 C7 C8 . . . . 38.0(5) ?
    C17 N1 C7 C8 . . . . -158.7(4) ?
    C1 C6 C7 N1 . . . . -53.6(6) ?
    C5 C6 C7 N1 . . . . 122.3(5) ?
    C1 C6 C7 C8 . . . . 76.4(5) ?
    C5 C6 C7 C8 . . . . -107.7(5) ?
    N1 C7 C8 C9 . . . . -122.0(4) ?
    C6 C7 C8 C9 . . . . 100.8(5) ?
    N1 C7 C8 C13 . . . . 70.4(6) ?
    C6 C7 C8 C13 . . . . -66.7(6) ?
    C13 C8 C9 C10 . . . . -8.2(6) ?
    C7 C8 C9 C10 . . . . -177.6(3) ?
    C8 C9 C10 C11 . . . . 12.5(7) ?
    C9 C10 C11 C12 . . . . -10.9(7) ?
    C10 C11 C12 C13 . . . . 5.5(7) ?
    C11 C12 C13 C8 . . . . -2.8(6) ?
    C9 C8 C13 C12 . . . . 4.3(6) ?
    C7 C8 C13 C12 . . . . 171.3(4) ?
    C17 N1 C14 C15 . . . . -8.2(7) ?
    C7 N1 C14 C15 . . . . 156.1(5) ?
    N1 C14 C15 N2 . . . . 4.7(8) ?
    C18 N2 C15 C14 . . . . 172.9(4) ?
    C16 N2 C15 C14 . . . . -5.5(6) ?
    C18 N2 C16 C17 . . . . -168.4(4) ?
    C15 N2 C16 C17 . . . . 10.1(6) ?
    C14 N1 C17 C16 . . . . 13.8(7) ?
    C7 N1 C17 C16 . . . . -151.5(5) ?
    N2 C16 C17 N1 . . . . -15.2(8) ?
    C15 N2 C18 O1 . . . . 179.2(4) ?
    C16 N2 C18 O1 . . . . -2.4(6) ?
    C15 N2 C18 C19 . . . . -2.2(6) ?
    C16 N2 C18 C19 . . . . 176.2(3) ?
    O1 C18 C19 C20 . . . . -0.1(6) ?
    N2 C18 C19 C20 . . . . -178.7(4) ?
    C18 C19 C20 C21 . . . . 177.2(3) ?
    C19 C20 C21 C22 . . . . 3.7(6) ?
    C19 C20 C21 C26 . . . . -174.7(4) ?
    C26 C21 C22 C23 . . . . -3.2(5) ?
    C20 C21 C22 C23 . . . . 178.5(3) ?
    C21 C22 C23 C24 . . . . 1.7(6) ?
    C22 C23 C24 C25 . . . . 2.3(6) ?
    C23 C24 C25 C26 . . . . -4.7(6) ?
    C27 O2 C26 C25 . . . . 1.5(5) ?
    C27 O2 C26 C21 . . . . -179.3(3) ?
    C24 C25 C26 O2 . . . . -177.6(3) ?
    C24 C25 C26 C21 . . . . 3.2(5) ?
    C22 C21 C26 O2 . . . . -178.7(3) ?
    C20 C21 C26 O2 . . . . -0.2(5) ?
    C22 C21 C26 C25 . . . . 0.6(5) ?
    C20 C21 C26 C25 . . . . 179.1(3) ?
    C26 O2 C27 C28 . . . . 179.8(3) ?
loop_
    _geom_hbond_atom_site_label_D
    _geom_hbond_atom_site_label_H
    _geom_hbond_atom_site_label_A
    _geom_hbond_site_symmetry_A
    _geom_hbond_distance_DH
    _geom_hbond_distance_HA
    _geom_hbond_distance_DA
    _geom_hbond_angle_DHA
    C11 H11A O1 1_565 0.93 2.54 3.343(6) 146
data_global
_journal_date_recd_electronic     2011-10-31
_journal_date_accepted     2011-11-01
_journal_name_full     'Acta Crystallographica, Section E'
_journal_year     2011
_journal_volume     67
_journal_issue     12
_journal_page_first     o3200
_journal_page_last     o3200
_journal_paper_category     QO
_journal_coeditor_code     HB6487
_publ_contact_author_name     'Wu, Bin'
_publ_contact_author_address
;
School of Pharmacy
Nanjing Medical University
Hanzhong Road No.140 Nanjing
Nanjing 210029
People's Republic of China
;
_publ_contact_author_email     wubin@njmu.edu.cn
_publ_contact_author_fax     '86 25 86863165'
_publ_contact_author_phone     '86 25 86862763'
_publ_section_title
;
(<i>E</i>)-1-(4-Benzhydrylpiperazin-1-yl)-3-(2-ethoxyphenyl)prop-2-en-1-one
;
loop_
    _publ_author_name
    _publ_author_address
    'Zhong, Yan'
;
School of Chemistry and Chemical Engineering
Southeast University
Sipailou No. 2 Nanjing
Nanjing 210096
People's Republic of China
;
    'Zhang, XiaoPing'
;
Centre of Laboratory Animals
Nanjing Medical University
Hanzhong Road No. 140 Nanjing
Nanjing 210029
People's Republic of China
;
    'Wu, Bin'
;
School of Pharmacy
Nanjing Medical University
Hanzhong Road No. 140 Nanjing
Nanjing 210029
People's Republic of China
;
