# Supplementary material for: (E)-1-(4-Benzhydrylpiperazin-1-yl)-3-(2-eth­oxy­phen­yl)prop-2-en-1-one
Source: Acta Crystallogr Sect E Struct Rep Online. 2011 Nov 5;67(Pt 12):o3200. doi: 10.1107/S1600536811045922 (PMC3238867; doi:10.1107/S1600536811045922)
Supplement: Supplementary file 2 [file e-67-o3200-Isup2.hkl]

# 
# h,k,l, Fc-squared, Fo-squared, sigma(Fo-squared) and status flag 
# 
data_I
_shelx_title ' X in P2(1)/n' 
_shelx_refln_list_code          4 
_shelx_F_calc_maximum      345.45 
_exptl_crystal_F_000       912.00 
_reflns_d_resolution_high  0.8294 
 
loop_ 
 _symmetry_equiv_pos_as_xyz 
 'x, y, z' 
 '-x+1/2, y+1/2, -z+1/2' 
 '-x, -y, -z' 
 'x-1/2, -y-1/2, z-1/2' 
 
_cell_length_a    11.8580 
_cell_length_b    12.7860 
_cell_length_c    16.0440 
_cell_angle_alpha  90.000 
_cell_angle_beta   94.630 
_cell_angle_gamma  90.000 
 
_shelx_F_squared_multiplier     1.000 
 
loop_ 
 _refln_index_h 
 _refln_index_k 
 _refln_index_l 
 _refln_F_squared_calc 
 _refln_F_squared_meas 
 _refln_F_squared_sigma 
 _refln_observed_status 
   2   0   0     9952.98     9996.86     88.16 o 
   4   0   0        7.94        8.09      3.87 o 
   6   0   0       60.11       42.25      6.14 o 
   8   0   0        0.61        0.70      7.94 o 
  10   0   0       31.84       25.48     10.82 o 
  12   0   0       14.86        5.03     12.61 o 
  14   0   0       15.11       29.93     11.53 o 
   1   1   0      603.59      607.35      4.38 o 
   2   1   0     7583.94     8147.48     98.68 o 
   3   1   0     1603.63     1705.66     11.33 o 
   4   1   0      292.85      302.88      8.05 o 
   5   1   0       16.96        9.59      2.55 o 
   6   1   0       21.02       14.68      3.94 o 
   7   1   0       62.59       45.83      5.19 o 
   8   1   0        0.09        0.62      6.31 o 
   9   1   0        9.09        4.25      8.16 o 
  10   1   0      162.95      155.77     12.15 o 
  11   1   0       24.86        2.63     12.42 o 
  12   1   0        5.02        8.72     12.50 o 
  13   1   0        5.13       14.96     13.50 o 
  14   1   0        5.04        3.98     14.30 o 
   0   2   0     3354.70     3236.98     41.54 o 
   1   2   0      138.54      119.44      2.28 o 
   2   2   0    15595.85    16026.82    117.41 o 
   3   2   0     1931.62     1808.57     10.96 o 
   4   2   0     1133.64     1059.05      7.48 o 
   5   2   0       16.82       17.28      4.71 o 
   6   2   0     1458.89     1497.18     10.98 o 
   7   2   0        0.59        2.33      4.92 o 
   8   2   0        5.38        6.99      4.45 o 
   9   2   0      130.20      112.99      5.02 o 
  10   2   0        1.43        0.00      4.55 o 
  11   2   0        2.24        3.86      4.27 o 
  12   2   0        9.09        8.91      4.32 o 
  13   2   0        0.33        1.12      4.71 o 
  14   2   0        8.59        5.12      5.12 o 
   1   3   0    12206.51    12382.08     99.33 o 
   2   3   0      214.28      190.31      2.70 o 
   3   3   0      677.00      674.62      5.15 o 
   4   3   0       18.91       28.57      3.47 o 
   5   3   0      144.96      141.21      7.52 o 
   6   3   0      421.40      474.99      5.51 o 
   7   3   0        0.88       17.92      5.99 o 
   8   3   0        4.70        0.90      7.10 o 
   9   3   0       25.41       15.98      7.72 o 
  10   3   0       17.88        0.24      7.16 o 
  11   3   0        5.11        4.01      5.92 o 
  12   3   0       12.67        3.28      5.13 o 
  13   3   0        1.64        1.39      3.68 o 
   0   4   0      430.22      421.63      5.31 o 
   1   4   0       20.67       18.57      3.89 o 
   2   4   0       12.33        6.96      2.01 o 
   3   4   0       59.28       72.30      4.19 o 
   4   4   0        3.41       10.36      2.62 o 
   5   4   0       19.91       26.05      6.18 o 
   6   4   0       54.93       40.15      5.86 o 
   7   4   0      111.21      129.26     10.08 o 
   8   4   0       44.96       23.56      7.66 o 
   9   4   0      141.11      146.70     10.03 o 
  10   4   0        0.30        0.87      8.58 o 
  11   4   0        0.66        0.25      8.68 o 
  12   4   0        0.12        4.76      7.70 o 
  13   4   0        2.68        1.09      6.81 o 
   1   5   0     1102.08     1051.85      9.84 o 
   2   5   0      124.17      143.21      3.54 o 
   3   5   0       10.58       12.86      3.74 o 
   4   5   0        9.02        3.79      4.54 o 
   5   5   0      780.42      764.03     11.72 o 
   6   5   0        8.69        6.13      5.84 o 
   7   5   0       29.08       45.66      6.64 o 
   8   5   0        0.87        7.08      7.37 o 
   9   5   0        1.03        8.33      8.33 o 
  10   5   0        6.35       22.27      8.79 o 
  11   5   0        0.04        3.08      9.51 o 
  12   5   0        3.94        2.29      8.98 o 
  13   5   0        7.27        2.90      8.44 o 
   0   6   0      394.61      415.09      5.74 o 
   1   6   0       41.86       44.05      4.54 o 
   2   6   0        9.91        4.50      3.87 o 
   3   6   0      445.39      502.09     10.19 o 
   4   6   0      535.19      615.31      9.70 o 
   5   6   0      168.59      177.56      8.99 o 
   6   6   0      316.83      330.81      8.67 o 
   7   6   0        0.11        0.90      7.30 o 
   8   6   0       36.32       17.73      8.11 o 
   9   6   0       12.94       17.62      9.13 o 
  10   6   0        1.91        0.59      9.91 o 
  11   6   0        3.80        2.76      0.69 o 
  12   6   0        0.67       10.19     10.19 o 
  13   6   0        2.39        7.83      9.50 o 
   1   7   0     1346.86     1385.92     11.37 o 
   2   7   0        8.42        6.07      3.98 o 
   3   7   0      160.02      152.97      5.89 o 
   4   7   0      582.62      563.53      8.05 o 
   5   7   0      564.55      565.49     12.30 o 
   6   7   0        0.85        2.24      6.67 o 
   7   7   0       69.70       77.22      8.48 o 
   8   7   0        6.44       15.77      8.48 o 
   9   7   0        7.45       21.28      9.54 o 
  10   7   0        0.74        0.62     10.10 o 
  11   7   0        0.61       11.84     10.36 o 
  12   7   0        0.68        4.42     10.22 o 
   0   8   0      405.38      362.85      6.53 o 
   1   8   0       27.04       23.03      4.73 o 
   2   8   0        4.12       10.88      4.10 o 
   3   8   0       75.44       68.82      4.88 o 
   4   8   0       42.42       52.22      5.99 o 
   5   8   0       85.89       96.14      7.71 o 
   6   8   0        7.80        1.36      7.12 o 
   7   8   0        2.70        3.07      0.97 o 
   8   8   0       36.35       27.00      9.00 o 
   9   8   0        1.56        0.93     10.09 o 
  10   8   0        0.46        5.79     10.99 o 
  11   8   0        7.60        9.17     11.54 o 
  12   8   0        3.84        3.61     10.80 o 
   1   9   0      235.85      277.99      7.04 o 
   2   9   0       97.63      110.44      5.21 o 
   3   9   0        2.60        4.11      1.11 o 
   4   9   0        0.11        2.09      6.06 o 
   5   9   0      163.16      179.22      8.75 o 
   6   9   0       51.20       45.46      8.23 o 
   7   9   0       39.10       21.82      8.68 o 
   8   9   0        2.19       21.51      9.00 o 
   9   9   0       22.76       30.52      9.77 o 
  10   9   0        0.07        2.95     10.63 o 
  11   9   0        3.97       11.16     10.86 o 
   0  10   0     2200.53     2261.88     16.29 o 
   1  10   0        9.40       25.86      6.70 o 
   2  10   0       43.18       57.04      6.05 o 
   3  10   0      173.98      175.21      8.20 o 
   4  10   0        0.45       12.60      6.76 o 
   5  10   0       14.49        7.91      6.73 o 
   6  10   0        0.04       12.95      7.37 o 
   7  10   0       12.62        0.28      8.77 o 
   8  10   0        5.14        3.84      9.05 o 
   9  10   0        9.46       29.54      9.76 o 
  10  10   0        3.18       10.78     11.05 o 
   1  11   0        0.05        0.81      6.63 o 
   2  11   0      262.48      257.66      8.84 o 
   3  11   0       54.23       48.45      7.04 o 
   4  11   0        9.84        5.35      6.42 o 
   5  11   0       12.21        5.21      7.02 o 
   6  11   0        0.02        9.51      7.36 o 
   7  11   0        1.29       12.35      7.91 o 
   8  11   0        0.00        4.80      9.10 o 
   9  11   0        0.06       14.23      9.65 o 
   0  12   0       10.14        1.40      5.26 o 
   1  12   0        4.18        4.68      5.84 o 
   2  12   0      228.82      252.87      8.38 o 
   3  12   0        6.58        6.26      1.99 o 
   4  12   0       14.54       11.48      2.92 o 
   5  12   0        3.89        8.38      6.49 o 
   6  12   0        3.90        1.96      7.39 o 
   7  12   0        6.49        8.26      7.60 o 
   8  12   0        0.00        4.74      8.13 o 
   1  13   0        3.36        2.96      5.30 o 
   2  13   0        6.45        4.96      5.45 o 
   3  13   0        2.83       10.45      5.73 o 
   4  13   0        5.36        5.27      6.38 o 
   5  13   0        0.61        0.95      6.61 o 
   6  13   0        6.14        5.03      6.97 o 
   7  13   0        2.96        7.65      7.65 o 
   0  14   0       10.06        7.48      4.94 o 
   1  14   0        4.73        6.81      4.98 o 
   2  14   0        5.03        0.30      5.68 o 
   3  14   0        3.73        2.34      5.60 o 
   4  14   0        0.66        7.09      5.80 o 
   5  14   0        5.58        2.15      6.26 o 
   1  15   0        0.02        3.40      4.63 o 
   2  15   0        0.37        4.85      5.38 o 
   3  15   0       10.84        3.91      5.96 o 
 -13   0   1        3.18       29.78     17.95 o 
 -11   0   1       38.89       31.56     13.97 o 
  -9   0   1        1.48        4.38     10.37 o 
  -7   0   1      116.94      126.29      6.86 o 
  -5   0   1       79.34       83.64      5.09 o 
  -3   0   1      730.72      709.40      7.44 o 
  -1   0   1      904.82      829.27     24.07 o 
   1   0   1        3.37        9.94      2.25 o 
   3   0   1    10661.44    10520.36    121.16 o 
   5   0   1        0.01        3.64      1.03 o 
   7   0   1      218.53      203.46      7.16 o 
   9   0   1        8.65        2.08      6.78 o 
  11   0   1        0.28        8.76      8.76 o 
  13   0   1        0.00        4.58      9.42 o 
 -14   1   1        5.55       13.55     15.70 o 
 -13   1   1        2.39       14.23     14.23 o 
 -12   1   1       15.78       19.17     12.66 o 
 -11   1   1       14.91        2.10     11.21 o 
 -10   1   1       11.28        9.34     10.01 o 
  -9   1   1      229.58      245.10     11.29 o 
  -8   1   1      189.71      173.67      8.51 o 
  -7   1   1      217.45      238.72      6.34 o 
  -6   1   1       59.78       64.81      4.69 o 
  -5   1   1      859.00      807.13     11.44 o 
  -4   1   1       16.14       12.49      4.09 o 
  -3   1   1        0.37        0.99      3.62 o 
  -2   1   1     1752.11     1870.58     41.60 o 
  -1   1   1     1619.79     1507.71     34.06 o 
   0   1   1      976.15     1306.96    128.72 o 
   1   1   1        2.05        0.56      1.61 o 
   2   1   1      239.61      224.92      3.77 o 
   3   1   1     7130.61     6994.68     23.84 o 
   4   1   1     2915.09     2994.09     16.58 o 
   5   1   1        1.06        0.93      7.00 o 
   6   1   1      443.73      417.32      6.64 o 
   7   1   1       24.67       30.60      4.13 o 
   8   1   1        9.92        6.88      5.79 o 
   9   1   1        0.70        0.35      8.37 o 
  10   1   1       10.57       14.68     10.91 o 
  11   1   1       17.75       26.49     12.66 o 
  12   1   1        0.34       12.59     13.37 o 
  13   1   1        7.06       14.47     14.47 o 
  14   1   1        0.30        7.30     13.59 o 
 -14   2   1        6.14       19.12     13.85 o 
 -13   2   1        1.80        1.33     13.07 o 
 -12   2   1        0.00       12.90     11.24 o 
 -11   2   1       67.17       58.04     10.51 o 
 -10   2   1        6.20        7.59      9.38 o 
  -9   2   1      120.20      111.23      9.39 o 
  -8   2   1      180.26      153.67      7.70 o 
  -7   2   1      266.72      302.91      7.96 o 
  -6   2   1      138.62      150.11      4.45 o 
  -5   2   1       84.51       74.79      4.02 o 
  -4   2   1        9.79       16.87      2.60 o 
  -3   2   1      289.06      268.42      2.78 o 
  -2   2   1     1300.03     1333.89      7.09 o 
  -1   2   1     3186.76     3393.38     47.89 o 
   0   2   1      950.26     1087.26     65.32 o 
   1   2   1        1.01        1.31      0.11 o 
   2   2   1        6.93       11.28      3.09 o 
   3   2   1       69.61       57.11      4.02 o 
   4   2   1      613.07      626.11      8.26 o 
   5   2   1      746.22      809.12     13.06 o 
   6   2   1       58.18       42.24      7.61 o 
   7   2   1       27.47       22.41      7.17 o 
   8   2   1        7.05        8.48      2.56 o 
   9   2   1       17.22       16.34      7.72 o 
  10   2   1       16.22       16.10      5.98 o 
  11   2   1       60.81       61.64      4.91 o 
  12   2   1        0.03        0.57      3.84 o 
  13   2   1        1.10        4.38      3.78 o 
  14   2   1        0.08        1.89      3.96 o 
 -14   3   1        1.45        8.83     14.82 o 
 -13   3   1        1.78       14.98     13.54 o 
 -12   3   1        0.61        4.21     12.61 o 
 -11   3   1       14.17       11.43     11.43 o 
 -10   3   1        3.45        3.33      1.02 o 
  -9   3   1      251.62      252.69     10.99 o 
  -8   3   1        1.73        5.53      6.63 o 
  -7   3   1      498.22      483.68      9.77 o 
  -6   3   1       95.87      114.47      5.54 o 
  -5   3   1      495.03      461.70      5.90 o 
  -4   3   1        0.91        1.68      0.19 o 
  -3   3   1      737.78      677.30      4.19 o 
  -2   3   1     1543.20     1590.75      8.99 o 
  -1   3   1     3040.24     3088.34     47.71 o 
   0   3   1     4807.43     5003.64    206.07 o 
   1   3   1     3688.23     3863.55     60.01 o 
   2   3   1      600.21      583.29      8.32 o 
   3   3   1      889.65      880.05      9.66 o 
   4   3   1       58.25       63.86      5.99 o 
   5   3   1       27.77       13.87      5.48 o 
   6   3   1      171.54      151.92      7.10 o 
   7   3   1       18.92       28.50      7.98 o 
   8   3   1        0.01        9.31      9.31 o 
   9   3   1      169.38      195.21     12.55 o 
  10   3   1        0.14        4.16     11.35 o 
  11   3   1       38.65       53.14     11.02 o 
  12   3   1        1.82        6.82      8.92 o 
  13   3   1       15.01        6.89      6.89 o 
 -13   4   1        2.78        7.19     15.20 o 
 -12   4   1        0.71        6.24     14.05 o 
 -11   4   1       41.00       24.24     12.67 o 
 -10   4   1        8.52       14.70     11.20 o 
  -9   4   1       21.88       23.06      9.11 o 
  -8   4   1       59.69       87.17      8.39 o 
  -7   4   1       65.72       71.02      6.35 o 
  -6   4   1       45.31       29.57      6.59 o 
  -5   4   1        3.34        3.12      0.72 o 
  -4   4   1      483.75      478.03      6.15 o 
  -3   4   1      206.77      194.60      3.72 o 
  -2   4   1     2076.11     2128.32      8.41 o 
  -1   4   1      897.24      887.76      8.37 o 
   0   4   1     6454.25     6423.32    174.61 o 
   1   4   1        2.01        3.76      1.04 o 
   2   4   1      631.46      683.31      9.30 o 
   3   4   1      277.63      269.96      7.37 o 
   4   4   1       72.66       54.55      5.28 o 
   5   4   1      296.34      275.72      8.79 o 
   6   4   1       99.23      122.27      9.24 o 
   7   4   1        0.72        0.02     10.33 o 
   8   4   1       13.59       10.53      8.97 o 
   9   4   1        9.88        6.27     10.60 o 
  10   4   1        4.70       13.97     10.89 o 
  11   4   1        2.76       12.33     12.33 o 
  12   4   1        8.37        2.76     12.04 o 
  13   4   1        2.83        2.68     10.96 o 
 -13   5   1        2.95       14.70     16.49 o 
 -12   5   1        6.68        8.24     15.59 o 
 -11   5   1       18.87        1.23     14.82 o 
 -10   5   1        0.04       12.66     12.66 o 
  -9   5   1        3.82        9.90      9.90 o 
  -8   5   1        3.74        2.25      8.07 o 
  -7   5   1       49.46       48.72      8.21 o 
  -6   5   1      305.15      350.89      6.38 o 
  -5   5   1       74.38       70.74      5.56 o 
  -4   5   1     2298.04     2254.38     17.21 o 
  -3   5   1       29.33       37.62      6.90 o 
  -2   5   1     1673.34     1759.41     11.67 o 
  -1   5   1      866.23      828.58      7.03 o 
   0   5   1     1494.67     1483.40     35.09 o 
   1   5   1      815.98      801.37      8.13 o 
   2   5   1      596.98      607.71      8.95 o 
   3   5   1        1.48        4.06      0.83 o 
   4   5   1      602.71      631.02     10.32 o 
   5   5   1        0.04        1.00      7.08 o 
   6   5   1      399.55      444.52     11.87 o 
   7   5   1       45.60       48.92      9.48 o 
   8   5   1      102.47      109.94     10.61 o 
   9   5   1       45.30       41.21     11.21 o 
  10   5   1        5.87        8.75     11.94 o 
  11   5   1        0.60        9.61     13.08 o 
  12   5   1        1.27       18.73     11.89 o 
  13   5   1        1.58        3.23     11.96 o 
 -13   6   1        1.56       35.18     18.30 o 
 -12   6   1        6.73       26.23     17.79 o 
 -11   6   1        2.72        4.87     15.95 o 
 -10   6   1        2.55       23.46     13.98 o 
  -9   6   1        4.13        9.77     10.92 o 
  -8   6   1        0.81        0.00      8.86 o 
  -7   6   1       13.95        7.35      7.35 o 
  -6   6   1      151.85      179.34      7.96 o 
  -5   6   1      142.01      134.41      6.65 o 
  -4   6   1       61.51       79.41      5.09 o 
  -3   6   1     1096.30     1088.87     10.20 o 
  -2   6   1     1579.89     1626.76     12.23 o 
  -1   6   1      206.58      213.06      5.02 o 
   0   6   1     1532.02     1631.63     36.64 o 
   1   6   1       96.73       92.55      5.46 o 
   2   6   1      763.68      820.14     12.24 o 
   3   6   1       24.96       22.42      4.93 o 
   4   6   1       55.28       43.83      6.25 o 
   5   6   1      355.31      369.79     10.35 o 
   6   6   1        0.11        3.13      8.02 o 
   7   6   1        9.64       11.12      9.28 o 
   8   6   1       93.97      123.03     12.45 o 
   9   6   1        2.90        6.41     11.62 o 
  10   6   1        6.34        6.84     12.09 o 
  11   6   1        4.49       14.14     12.97 o 
  12   6   1        0.00       21.13     12.61 o 
  13   6   1        0.02        1.01     13.08 o 
 -12   7   1        2.00       19.11     19.11 o 
 -11   7   1        7.65       11.13     16.69 o 
 -10   7   1       11.40        3.00     15.05 o 
  -9   7   1        6.11       10.99     12.14 o 
  -8   7   1        5.67       26.15      9.90 o 
  -7   7   1        0.02        9.16      7.90 o 
  -6   7   1        0.02        0.46      7.57 o 
  -5   7   1        7.62        3.18      0.88 o 
  -4   7   1       20.72       15.80      4.86 o 
  -3   7   1       44.75       61.02      4.16 o 
  -2   7   1      443.78      393.38      6.60 o 
  -1   7   1      583.15      568.33      6.23 o 
   0   7   1       67.48       57.92      6.37 o 
   1   7   1        4.63        6.80      3.73 o 
   2   7   1        5.20        5.53      4.33 o 
   3   7   1        4.56        6.66      1.93 o 
   4   7   1      130.54      149.28      7.45 o 
   5   7   1        5.97        4.35      6.84 o 
   6   7   1       16.07       20.80      8.05 o 
   7   7   1        5.51        5.73      9.31 o 
   8   7   1       23.72       10.59     10.59 o 
   9   7   1       10.35        7.14      2.20 o 
  10   7   1        0.18        4.34     13.08 o 
  11   7   1        3.36        5.07     13.68 o 
  12   7   1        0.05        5.57     14.11 o 
 -12   8   1       10.50        0.98     19.85 o 
 -11   8   1       14.80       37.75     18.39 o 
 -10   8   1        6.01       26.74     14.45 o 
  -9   8   1       36.99       62.75     13.59 o 
  -8   8   1        0.11        0.37     10.79 o 
  -7   8   1        2.29       21.77      9.28 o 
  -6   8   1        1.38        5.94      7.36 o 
  -5   8   1      184.71      201.11      8.24 o 
  -4   8   1        0.82        0.67      4.85 o 
  -3   8   1       21.99       42.39      4.49 o 
  -2   8   1       54.08       44.34      3.51 o 
  -1   8   1       59.03       57.46      3.40 o 
   0   8   1      168.02      165.02      7.09 o 
   1   8   1       41.44       36.02      4.47 o 
   2   8   1       44.37       36.33      4.41 o 
   3   8   1       70.34       88.02      6.07 o 
   4   8   1        2.30        0.32      6.33 o 
   5   8   1      138.11      140.69     10.11 o 
   6   8   1       13.43        3.21      8.33 o 
   7   8   1       40.85       15.76      9.58 o 
   8   8   1        0.34        4.35     10.84 o 
   9   8   1        0.42       25.09     11.60 o 
  10   8   1        0.27       13.29     12.91 o 
  11   8   1       15.32       12.00     14.23 o 
  12   8   1        1.10        7.51     13.57 o 
 -11   9   1        0.17       13.54     18.20 o 
 -10   9   1       23.00        4.79     16.55 o 
  -9   9   1       72.82       88.94     15.15 o 
  -8   9   1        0.35        6.11     12.21 o 
  -7   9   1       29.51       31.37      9.91 o 
  -6   9   1       60.51       54.88      9.05 o 
  -5   9   1        0.30        3.48      6.47 o 
  -4   9   1       44.73       26.69      6.12 o 
  -3   9   1        0.02        3.27      4.62 o 
  -2   9   1      261.77      281.48      6.36 o 
  -1   9   1        1.79        8.39      2.71 o 
   0   9   1        4.08        3.53      3.16 o 
   1   9   1      275.17      280.40      6.84 o 
   2   9   1        2.16        2.86      0.75 o 
   3   9   1        3.91        2.91      5.60 o 
   4   9   1        7.00        9.74      6.83 o 
   5   9   1       95.13       69.50      8.50 o 
   6   9   1        5.73       28.26      8.51 o 
   7   9   1       29.04       27.77     10.01 o 
   8   9   1        9.93       18.63     11.52 o 
   9   9   1        1.39       12.24     12.24 o 
  10   9   1        5.46       12.73     12.73 o 
  11   9   1        0.33       25.37     13.21 o 
 -10  10   1        0.18        7.19     16.48 o 
  -9  10   1        0.61       12.08     14.01 o 
  -8  10   1       23.21       32.10     13.05 o 
  -7  10   1        2.12        2.53     10.08 o 
  -6  10   1        6.74       12.00      8.65 o 
  -5  10   1       22.92       18.40      7.36 o 
  -4  10   1       77.81       77.77      7.11 o 
  -3  10   1       43.87       47.88      6.44 o 
  -2  10   1      109.82      125.40      6.04 o 
  -1  10   1        5.82        3.01      4.83 o 
   0  10   1       65.29       85.23     10.44 o 
   1  10   1       17.54       15.68      5.01 o 
   2  10   1       40.87       42.40      6.94 o 
   3  10   1      130.78      129.98      8.64 o 
   4  10   1       77.05       80.08      9.77 o 
   5  10   1       29.15       32.45      9.11 o 
   6  10   1       51.33       53.78      8.25 o 
   7  10   1        0.16        6.60      9.58 o 
   8  10   1       23.21       21.83     10.60 o 
   9  10   1        0.33       11.48     11.48 o 
  10  10   1        7.92        5.43     12.80 o 
  -9  11   1        1.02        5.58     14.12 o 
  -8  11   1        0.33        3.73     12.21 o 
  -7  11   1        7.60        2.14      9.77 o 
  -6  11   1        8.44       17.61      8.40 o 
  -5  11   1       13.17        1.19      7.17 o 
  -4  11   1       26.34       32.95      6.71 o 
  -3  11   1        0.98       11.43      6.07 o 
  -2  11   1        9.58       18.87      5.69 o 
  -1  11   1       12.55       16.96      4.80 o 
   0  11   1     1229.40     1183.86     24.04 o 
   1  11   1       18.03       36.10      6.95 o 
   2  11   1     1008.57      970.78     16.56 o 
   3  11   1       90.88      107.50      8.84 o 
   4  11   1      123.68      119.03      9.18 o 
   5  11   1       37.29       17.20      8.47 o 
   6  11   1        9.04        4.45      8.39 o 
   7  11   1       10.74        9.28      9.28 o 
   8  11   1        4.90        0.00      9.82 o 
   9  11   1        0.09        2.27     10.76 o 
  -8  12   1        3.22        0.63     12.77 o 
  -7  12   1       22.08       33.53     10.41 o 
  -6  12   1        4.31       11.11      8.79 o 
  -5  12   1        4.67        3.88      7.55 o 
  -4  12   1        4.78        7.25      6.24 o 
  -3  12   1       47.58       25.64      5.83 o 
  -2  12   1      108.91      104.48      6.54 o 
  -1  12   1        0.02        0.13      5.15 o 
   0  12   1       21.96       35.70      4.34 o 
   1  12   1       27.91       30.90      6.04 o 
   2  12   1        0.11        0.66      6.63 o 
   3  12   1        0.69       10.74      6.60 o 
   4  12   1       23.96       30.88      7.39 o 
   5  12   1       15.40        3.41      7.74 o 
   6  12   1        9.70        0.47      7.80 o 
   7  12   1        0.19        3.87      8.26 o 
   8  12   1        0.10       23.61      9.11 o 
  -7  13   1       20.20       14.45     11.23 o 
  -6  13   1        1.90        3.37      8.92 o 
  -5  13   1        0.50        1.29      7.95 o 
  -4  13   1        3.32        3.61      6.26 o 
  -3  13   1        0.01        0.84      5.49 o 
  -2  13   1        0.10       10.98      4.97 o 
  -1  13   1       25.10       33.36      5.02 o 
   0  13   1       21.58       21.68      3.89 o 
   1  13   1       35.28       36.35      5.62 o 
   2  13   1        0.11        4.85      6.11 o 
   3  13   1       34.16       33.05      6.60 o 
   4  13   1        0.89        3.73      6.88 o 
   5  13   1        0.00        7.30      7.30 o 
   6  13   1        0.30        4.36      7.29 o 
   7  13   1        0.13        2.74      7.99 o 
  -5  14   1       13.95       10.23      7.48 o 
  -4  14   1       12.78        0.00      6.62 o 
  -3  14   1        0.31        5.06      5.52 o 
  -2  14   1        0.51        4.43      4.56 o 
  -1  14   1       31.99       33.87      5.30 o 
   0  14   1        0.26        1.29      3.76 o 
   1  14   1        4.02        5.24      5.39 o 
   2  14   1        0.09        4.04      5.83 o 
   3  14   1        3.85       10.25      6.38 o 
   4  14   1        3.82        7.79      6.22 o 
   5  14   1        1.63        1.06      6.53 o 
  -3  15   1        1.15        8.38      5.78 o 
  -2  15   1        0.00        8.27      4.80 o 
  -1  15   1       13.69        6.45      4.74 o 
   0  15   1        7.22        6.24      3.62 o 
   1  15   1        6.59        1.09      5.31 o 
   2  15   1        4.86       16.37      5.51 o 
   3  15   1        3.92        6.52      5.95 o 
 -14   0   2        0.95       19.60     20.55 o 
 -12   0   2       16.60       18.46      5.43 o 
 -10   0   2        9.71       30.82     12.41 o 
  -8   0   2      315.70      315.75     10.51 o 
  -6   0   2      294.51      325.66      6.37 o 
  -4   0   2     2407.60     2371.13     13.01 o 
  -2   0   2    25056.04    25113.98    121.67 o 
   0   0   2      372.80      342.23      4.79 o 
   2   0   2   119334.40   124841.47    355.16 o 
   4   0   2     4471.42     4855.05     25.70 o 
   6   0   2       22.41        4.10      8.19 o 
   8   0   2       36.68       42.17     10.54 o 
  10   0   2       41.77       66.10      9.54 o 
  12   0   2        9.91        8.70      8.97 o 
  14   0   2        4.10        4.18      7.62 o 
 -14   1   2        1.75        6.02     15.83 o 
 -13   1   2        2.57        9.26     15.44 o 
 -12   1   2       16.03        7.29     13.80 o 
 -11   1   2       12.91       27.91     12.28 o 
 -10   1   2       99.35      111.45     11.37 o 
  -9   1   2       78.67       72.94     10.05 o 
  -8   1   2      107.30       98.50      8.16 o 
  -7   1   2        9.63        5.75      1.08 o 
  -6   1   2       43.98       50.64      6.95 o 
  -5   1   2        4.40        6.31      1.19 o 
  -4   1   2        0.46        2.49      0.33 o 
  -3   1   2     3408.04     3395.01     64.22 o 
  -2   1   2     2410.20     2405.99     39.40 o 
  -1   1   2     2561.43     2724.66     39.53 o 
   0   1   2     7298.89     7070.40    493.96 o 
   1   1   2      262.57      261.28      3.76 o 
   2   1   2    11000.43    10576.73    114.64 o 
   3   1   2     6172.17     6020.04    106.31 o 
   4   1   2     1198.73     1123.23     13.57 o 
   5   1   2       90.07      100.46      5.36 o 
   6   1   2      110.24      126.36      5.60 o 
   7   1   2        5.94        7.41      9.56 o 
   8   1   2        0.42       15.88      5.80 o 
   9   1   2        0.40       23.98      9.58 o 
  10   1   2        4.44       35.58     12.14 o 
  11   1   2        3.77       24.51     12.27 o 
  12   1   2        5.53       11.53     13.45 o 
  13   1   2        0.33       29.20     11.80 o 
  14   1   2        5.87        0.32     12.58 o 
 -14   2   2        3.49        7.24     13.50 o 
 -13   2   2        2.45        1.34     13.48 o 
 -12   2   2        5.68       30.39     11.69 o 
 -11   2   2        3.90       21.37     10.03 o 
 -10   2   2       13.22       34.60      9.90 o 
  -9   2   2       21.98       44.61      8.16 o 
  -8   2   2       22.84       13.14      6.30 o 
  -7   2   2      910.17      862.15     10.02 o 
  -6   2   2       49.19       42.56      4.87 o 
  -5   2   2       76.92       77.65      4.87 o 
  -4   2   2      335.93      341.40      5.42 o 
  -3   2   2     1083.43     1050.57      9.19 o 
  -2   2   2        6.03        0.50      2.72 o 
  -1   2   2        1.22        0.17      1.89 o 
   0   2   2    19592.45    23171.16   1810.23 o 
   1   2   2       89.86       88.00      5.19 o 
   2   2   2     2819.50     2887.00     14.74 o 
   3   2   2      580.35      505.16      7.00 o 
   4   2   2      202.09      197.10      4.62 o 
   5   2   2      346.12      386.27      8.36 o 
   6   2   2       88.42       98.39      7.26 o 
   7   2   2       51.22       69.61      8.78 o 
   8   2   2      128.08      167.70     13.54 o 
   9   2   2      107.49      138.38     13.44 o 
  10   2   2       14.78       13.71     14.19 o 
  11   2   2       11.82        0.99     10.77 o 
  12   2   2        0.50        2.30      5.60 o 
  13   2   2        5.22        0.18      3.50 o 
 -14   3   2        0.36       12.77     13.74 o 
 -13   3   2        0.82        4.64     12.97 o 
 -12   3   2       27.72       14.75     12.45 o 
 -11   3   2        0.08        0.04     10.42 o 
 -10   3   2       68.33       79.00      9.01 o 
  -9   3   2        0.17       11.00      7.61 o 
  -8   3   2        1.59       12.38      6.33 o 
  -7   3   2        4.06        6.64      5.16 o 
  -6   3   2       44.78       57.15      5.31 o 
  -5   3   2      167.06      149.81      3.50 o 
  -4   3   2       40.66       34.93      3.58 o 
  -3   3   2       23.24       28.59      3.08 o 
  -2   3   2      781.23      834.53      7.99 o 
  -1   3   2     1214.82     1268.75      6.38 o 
   0   3   2       33.26       43.62      8.40 o 
   1   3   2     5462.52     5461.88     85.88 o 
   2   3   2      833.79      757.77      7.72 o 
   3   3   2       61.67       52.89      3.87 o 
   4   3   2      737.60      725.40      8.91 o 
   5   3   2       50.82       54.94      7.19 o 
   6   3   2      289.91      331.36     13.43 o 
   7   3   2       47.97       46.40     11.35 o 
   8   3   2       14.77       30.73     11.46 o 
   9   3   2        0.07        1.59     13.68 o 
  10   3   2       18.06       55.78     15.50 o 
  11   3   2        7.39       26.42     15.44 o 
  12   3   2        4.19        4.77      1.13 o 
  13   3   2        2.41       10.64     13.31 o 
 -13   4   2        6.78       14.20     14.20 o 
 -12   4   2       18.16        7.29     12.51 o 
 -11   4   2      127.76      126.95     13.00 o 
 -10   4   2        1.50       20.74     10.05 o 
  -9   4   2       63.45       60.60      8.49 o 
  -8   4   2        2.54        1.23      6.80 o 
  -7   4   2       64.36       85.82      6.04 o 
  -6   4   2      348.54      397.64      5.61 o 
  -5   4   2      291.22      290.79      8.76 o 
  -4   4   2      351.30      335.55      4.55 o 
  -3   4   2      289.06      310.39      4.96 o 
  -2   4   2      217.01      223.06      1.95 o 
  -1   4   2       29.40       43.96      3.59 o 
   0   4   2      215.17      251.84     38.50 o 
   1   4   2      291.01      329.30      6.36 o 
   2   4   2     1036.72      943.83     10.70 o 
   3   4   2       16.23        8.56      3.80 o 
   4   4   2        9.22       15.36      5.24 o 
   5   4   2      134.94      125.06      6.96 o 
   6   4   2       24.63       16.66      8.56 o 
   7   4   2      134.82      125.94     11.71 o 
   8   4   2       60.37       26.62     12.57 o 
   9   4   2        5.92       26.72     14.68 o 
  10   4   2        6.64       26.92     15.31 o 
  11   4   2        0.41       19.52     16.44 o 
  12   4   2        0.00        7.70     16.41 o 
  13   4   2        4.29        4.36     16.13 o 
 -13   5   2        5.31        1.55     14.33 o 
 -12   5   2        1.28        5.30     13.98 o 
 -11   5   2        0.12        3.23     12.62 o 
 -10   5   2        0.38        7.77     11.13 o 
  -9   5   2        5.66        6.51      1.94 o 
  -8   5   2        0.66       10.92      6.91 o 
  -7   5   2        7.51        7.65      5.80 o 
  -6   5   2       26.87       12.58      4.84 o 
  -5   5   2       48.42       61.02      4.46 o 
  -4   5   2      242.93      241.73      6.84 o 
  -3   5   2     3723.52     3931.72     71.08 o 
  -2   5   2      100.70      122.53      3.18 o 
  -1   5   2     2732.82     2856.07     13.23 o 
   0   5   2       39.52       58.95      2.52 o 
   1   5   2       53.11       44.71      3.55 o 
   2   5   2      619.43      681.58      9.45 o 
   3   5   2       44.59       49.96      5.18 o 
   4   5   2        2.68        2.35      0.25 o 
   5   5   2      364.10      373.54     11.44 o 
   6   5   2       96.04       82.06      8.94 o 
   7   5   2       72.51       87.08     13.32 o 
   8   5   2        0.23        0.49     12.46 o 
   9   5   2        0.43       11.14     14.18 o 
  10   5   2        5.86       19.26     15.62 o 
  11   5   2       25.92       13.96     17.05 o 
  12   5   2        0.82        8.40     16.82 o 
  13   5   2        0.48        7.68     17.15 o 
 -13   6   2        4.73       22.99     16.32 o 
 -12   6   2        6.83        8.96     15.90 o 
 -11   6   2       53.39       43.82     15.11 o 
 -10   6   2        0.59        4.71     12.30 o 
  -9   6   2        5.02        6.34     10.00 o 
  -8   6   2        4.61       17.03      8.21 o 
  -7   6   2       39.72       35.92      6.92 o 
  -6   6   2       53.68       47.65      5.78 o 
  -5   6   2      140.39      153.72      6.84 o 
  -4   6   2      553.14      522.82      8.36 o 
  -3   6   2      119.70      108.51      4.06 o 
  -2   6   2     1981.03     1985.06     13.55 o 
  -1   6   2     3871.21     3613.95     68.23 o 
   0   6   2       24.34       44.22      9.36 o 
   1   6   2       57.12       53.34      4.17 o 
   2   6   2      336.90      310.02      6.15 o 
   3   6   2        0.33        0.38      4.98 o 
   4   6   2      509.27      541.24      9.29 o 
   5   6   2        6.29       14.43      7.39 o 
   6   6   2       82.05       79.48      9.65 o 
   7   6   2       33.63       34.74     10.35 o 
   8   6   2       71.92       32.21     13.15 o 
   9   6   2        2.96        9.61     13.94 o 
  10   6   2        2.18        0.51     14.46 o 
  11   6   2        0.09        5.01     17.06 o 
  12   6   2        0.44       11.20     17.52 o 
 -12   7   2       22.97       49.91     16.35 o 
 -11   7   2        1.13       13.91     15.96 o 
 -10   7   2       17.40        7.24     13.36 o 
  -9   7   2      102.46      102.58     11.89 o 
  -8   7   2       27.92       40.05      9.53 o 
  -7   7   2       11.42        0.86      7.17 o 
  -6   7   2       20.44       35.92      6.19 o 
  -5   7   2       82.75       80.79      5.59 o 
  -4   7   2       33.43       31.65      4.43 o 
  -3   7   2      115.54      133.41      5.80 o 
  -2   7   2      156.60      125.81      3.95 o 
  -1   7   2       18.81       19.23      3.27 o 
   0   7   2      386.82      354.41     13.01 o 
   1   7   2      701.90      679.75     10.91 o 
   2   7   2       21.97       25.82      4.90 o 
   3   7   2       23.64       30.10      5.63 o 
   4   7   2        0.25        1.40      0.34 o 
   5   7   2      196.35      167.72      9.40 o 
   6   7   2      263.83      284.91     11.71 o 
   7   7   2       14.68       12.17      2.96 o 
   8   7   2        4.17        2.13     12.34 o 
   9   7   2        6.50       26.14     13.96 o 
  10   7   2        0.03        0.00     15.41 o 
  11   7   2        0.65        0.94     16.52 o 
  12   7   2        0.03        2.78     16.57 o 
 -12   8   2        0.79       18.10     18.10 o 
 -11   8   2        1.15       24.87     16.87 o 
 -10   8   2       26.29       14.93     14.93 o 
  -9   8   2       34.40       55.96     12.63 o 
  -8   8   2       36.79       46.15     10.48 o 
  -7   8   2       76.46       52.12      9.13 o 
  -6   8   2       30.92       28.18      7.91 o 
  -5   8   2        1.24        1.05      0.31 o 
  -4   8   2        0.17        5.31      4.66 o 
  -3   8   2       63.27       56.85      4.60 o 
  -2   8   2      287.16      276.13      5.32 o 
  -1   8   2       55.93       48.07      4.94 o 
   0   8   2        1.84        6.29      5.82 o 
   1   8   2       34.66       28.88      4.84 o 
   2   8   2       13.09       25.09      5.99 o 
   3   8   2        8.63        0.26      5.68 o 
   4   8   2        5.38        0.71      6.47 o 
   5   8   2        5.63       15.96      7.34 o 
   6   8   2       21.75        7.59      9.34 o 
   7   8   2       34.77       59.11     11.90 o 
   8   8   2       54.60       62.61     13.07 o 
   9   8   2        2.22        9.58     13.74 o 
  10   8   2        6.41        7.30     15.47 o 
  11   8   2        1.51       16.41     16.41 o 
 -11   9   2       30.25       45.64     16.91 o 
 -10   9   2       13.70        3.17     15.05 o 
  -9   9   2        0.32        6.57     13.51 o 
  -8   9   2        2.62       17.22     11.25 o 
  -7   9   2        4.65       12.79      9.22 o 
  -6   9   2       41.35       50.79      8.24 o 
  -5   9   2       23.40       44.11      7.12 o 
  -4   9   2       20.58       22.89      5.50 o 
  -3   9   2       90.60       93.62      5.52 o 
  -2   9   2       92.39       74.26      4.89 o 
  -1   9   2        4.47        9.67      2.66 o 
   0   9   2      447.07      450.38     17.49 o 
   1   9   2      101.26      117.28      6.50 o 
   2   9   2       28.58       17.65      6.54 o 
   3   9   2       17.09       18.60      5.75 o 
   4   9   2      157.09      162.10      8.43 o 
   5   9   2        3.63        1.81      8.76 o 
   6   9   2        3.25        3.12      0.84 o 
   7   9   2       24.42       15.89     10.69 o 
   8   9   2       31.57       47.37     13.49 o 
   9   9   2        1.65        7.60     13.27 o 
  10   9   2        3.30       14.34     14.34 o 
  11   9   2        7.48       10.82     15.03 o 
 -10  10   2       12.73       15.96     15.96 o 
  -9  10   2        0.14       10.10     13.70 o 
  -8  10   2        0.51       18.08     11.51 o 
  -7  10   2        2.72        3.85      9.77 o 
  -6  10   2        0.06        0.80      7.94 o 
  -5  10   2       85.95       93.09      8.02 o 
  -4  10   2        3.13       16.80      6.31 o 
  -3  10   2      126.03      109.46      6.40 o 
  -2  10   2      170.20      141.83      6.51 o 
  -1  10   2       20.74       30.53      5.52 o 
   0  10   2       25.08       29.82      4.48 o 
   1  10   2        4.67        3.35      0.85 o 
   2  10   2     1054.17     1058.44     16.77 o 
   3  10   2        7.07       12.19      8.21 o 
   4  10   2      164.52      157.91     10.64 o 
   5  10   2       47.33       40.51      9.92 o 
   6  10   2        2.29       27.63      9.61 o 
   7  10   2       10.27        6.33     10.43 o 
   8  10   2        0.26        1.99     11.21 o 
   9  10   2        2.69       11.16     12.53 o 
  10  10   2        0.24        4.78     12.96 o 
  -9  11   2       22.22       33.43     13.58 o 
  -8  11   2        4.83        5.11     11.50 o 
  -7  11   2       11.04       23.12     10.40 o 
  -6  11   2       29.73       35.51      8.82 o 
  -5  11   2       10.91        7.16      7.16 o 
  -4  11   2        9.63       16.86      5.96 o 
  -3  11   2       23.28       13.03      5.69 o 
  -2  11   2       14.37        4.16      5.15 o 
  -1  11   2        0.09        0.60      6.07 o 
   0  11   2       41.21       37.72     10.21 o 
   1  11   2       16.20       10.55      2.81 o 
   2  11   2       52.51       54.98      8.20 o 
   3  11   2       13.85       24.45      8.70 o 
   4  11   2       32.34       34.11      8.95 o 
   5  11   2       73.36       63.43      9.71 o 
   6  11   2        0.00        1.36      9.34 o 
   7  11   2        2.04        3.98      9.41 o 
   8  11   2        0.00        1.76     10.26 o 
   9  11   2        0.27       11.23     11.23 o 
  -8  12   2        2.41        1.82     11.83 o 
  -7  12   2       39.61       30.67     10.79 o 
  -6  12   2       18.19       10.45      8.96 o 
  -5  12   2       27.37       20.47      7.79 o 
  -4  12   2        0.62        0.60      6.34 o 
  -3  12   2        0.04        0.53      5.65 o 
  -2  12   2       19.82       28.69      5.42 o 
  -1  12   2        4.81       15.05      5.83 o 
   0  12   2      624.72      661.94     13.84 o 
   1  12   2       33.46       34.41      7.28 o 
   2  12   2        2.74       22.04      7.06 o 
   3  12   2        2.93        7.22      7.22 o 
   4  12   2        0.63        0.45      8.02 o 
   5  12   2        1.79        8.09      8.09 o 
   6  12   2        0.81        5.90      8.11 o 
   7  12   2        0.87        5.53      9.05 o 
   8  12   2        0.64        6.60      9.14 o 
  -7  13   2        4.60       11.84      9.78 o 
  -6  13   2        6.86       20.81      8.87 o 
  -5  13   2        7.07        3.99      7.34 o 
  -4  13   2       21.30        8.07      6.56 o 
  -3  13   2        0.90        3.35      6.17 o 
  -2  13   2       11.38       12.60      5.26 o 
  -1  13   2       15.18        1.45      5.31 o 
   0  13   2        6.73       20.33     13.78 o 
   1  13   2        0.45       13.86      5.84 o 
   2  13   2        0.64        2.68      6.51 o 
   3  13   2       19.64       13.56      7.17 o 
   4  13   2        0.08        2.46      7.01 o 
   5  13   2        0.05        2.55      7.62 o 
   6  13   2        0.03        4.95      7.74 o 
   7  13   2        0.15        4.33      8.21 o 
  -5  14   2        2.09        2.12      7.33 o 
  -4  14   2       12.43        1.39      6.22 o 
  -3  14   2        4.37       11.86      5.70 o 
  -2  14   2        4.02        4.95      4.95 o 
  -1  14   2        1.68       12.40      5.46 o 
   0  14   2        7.38        8.64      4.11 o 
   1  14   2        6.72        8.60      5.78 o 
   2  14   2       25.56        9.96      6.36 o 
   3  14   2       17.80       17.18      6.38 o 
   4  14   2        5.47        7.77      6.69 o 
   5  14   2        5.34        6.59      6.96 o 
  -3  15   2        3.05       15.88      5.38 o 
  -2  15   2        3.62        2.45      0.73 o 
  -1  15   2       13.47       26.56      5.64 o 
   0  15   2        3.05        1.83      3.74 o 
   1  15   2        0.01        3.48      5.50 o 
   2  15   2        2.51        5.25      5.67 o 
 -13   0   3       45.93       41.10     19.83 o 
 -11   0   3        4.82       19.75     13.90 o 
  -9   0   3      849.56      780.68     15.35 o 
  -7   0   3     1446.04     1406.54     16.40 o 
  -5   0   3       83.81       90.96      4.16 o 
  -3   0   3      651.65      647.37      6.69 o 
  -1   0   3    16898.04    16777.82     93.84 o 
   1   0   3    25081.16    25732.58    144.05 o 
   3   0   3     3352.44     3112.46     98.81 o 
   5   0   3     2125.83     2041.09     18.07 o 
   7   0   3        4.83        6.35      1.24 o 
   9   0   3       10.34        4.16     17.23 o 
  11   0   3        3.86        4.28     22.02 o 
  13   0   3        0.07        1.80     16.79 o 
 -14   1   3        4.05        0.77     16.70 o 
 -13   1   3       11.70       17.12     16.31 o 
 -12   1   3        0.30        1.18     13.43 o 
 -11   1   3        1.66       20.29     12.26 o 
 -10   1   3       18.34       20.76     10.56 o 
  -9   1   3        4.47        5.12      8.88 o 
  -8   1   3        0.13        0.01      7.35 o 
  -7   1   3      276.87      284.28     11.31 o 
  -6   1   3      809.22      845.99     13.11 o 
  -5   1   3     1229.18     1094.82     10.80 o 
  -4   1   3      826.45      815.59      7.31 o 
  -3   1   3     4965.79     4869.87     74.14 o 
  -2   1   3     4904.79     4885.50     68.29 o 
  -1   1   3      237.36      236.94      3.28 o 
   0   1   3     2968.68     3140.62    266.18 o 
   1   1   3     1309.14     1432.11     46.22 o 
   2   1   3    23677.08    24216.90    180.79 o 
   3   1   3     8065.45     7813.73    131.37 o 
   4   1   3     3165.05     3270.19     18.36 o 
   5   1   3      813.56      807.56     12.79 o 
   6   1   3       71.70       48.00      7.32 o 
   7   1   3      120.30      115.09      6.93 o 
   8   1   3       11.01       18.83      6.38 o 
   9   1   3       15.46       26.20      6.71 o 
  10   1   3        3.02        4.73     19.61 o 
  11   1   3       11.24       14.86     13.54 o 
  12   1   3        1.05        8.34      8.34 o 
  13   1   3        0.09        4.43      6.93 o 
 -14   2   3        2.17        7.71     13.72 o 
 -13   2   3       20.66       31.63     14.44 o 
 -12   2   3       37.48       27.75     13.36 o 
 -11   2   3       91.01      102.12     12.34 o 
 -10   2   3       23.05        7.35      9.27 o 
  -9   2   3       57.89       47.73      7.87 o 
  -8   2   3      193.32      166.53      8.58 o 
  -7   2   3        6.51       21.29      6.19 o 
  -6   2   3        2.31        0.31      5.12 o 
  -5   2   3     1177.76     1258.93      9.54 o 
  -4   2   3     3721.02     3919.05     16.92 o 
  -3   2   3      470.24      487.61      6.62 o 
  -2   2   3     3775.15     3712.29     57.83 o 
  -1   2   3     5734.04     5680.83     78.91 o 
   0   2   3     3670.31     4458.14    319.36 o 
   1   2   3       95.35       68.82      3.60 o 
   2   2   3     5956.07     5898.87     83.45 o 
   3   2   3        0.20        0.58      2.20 o 
   4   2   3     1197.58     1191.44     11.37 o 
   5   2   3     2467.99     2616.95     14.95 o 
   6   2   3      423.02      372.13      7.67 o 
   7   2   3       84.02       76.75      5.90 o 
   8   2   3        3.96       23.77      6.98 o 
   9   2   3       33.92       12.63     11.37 o 
  10   2   3        2.68       13.55     17.27 o 
  11   2   3       22.65       28.66     20.47 o 
  12   2   3        4.61       33.89     20.96 o 
  13   2   3        8.89       19.12     11.59 o 
 -13   3   3        0.05       12.65     12.65 o 
 -12   3   3        1.79       11.60     11.93 o 
 -11   3   3        4.21       17.54     10.96 o 
 -10   3   3       45.59       29.33      9.58 o 
  -9   3   3        0.03        0.25      7.35 o 
  -8   3   3       12.36       30.92      6.93 o 
  -7   3   3      445.82      442.47      8.78 o 
  -6   3   3      811.94      827.74      9.74 o 
  -5   3   3       40.52       31.07      4.09 o 
  -4   3   3       58.01       42.23      3.08 o 
  -3   3   3      742.23      802.16      8.23 o 
  -2   3   3     2521.42     2672.99     51.18 o 
  -1   3   3     4097.20     4142.68     62.36 o 
   0   3   3      370.02      304.62     22.85 o 
   1   3   3      152.53      108.67      2.97 o 
   2   3   3      368.06      381.70      6.07 o 
   3   3   3        6.81       13.98      3.44 o 
   4   3   3        1.22        7.46      2.11 o 
   5   3   3      588.21      526.78      8.74 o 
   6   3   3       26.89       20.10      5.20 o 
   7   3   3       15.25        6.73      7.11 o 
   8   3   3        7.06        2.21     10.13 o 
   9   3   3       94.71       77.02     14.79 o 
  10   3   3        0.20       17.27     17.88 o 
  11   3   3        0.69       38.07     19.35 o 
  12   3   3        0.05        9.11     22.14 o 
  13   3   3        0.33        4.71     21.69 o 
 -13   4   3        6.97        0.66     12.90 o 
 -12   4   3       18.79        1.29     12.41 o 
 -11   4   3        0.04        0.68     11.04 o 
 -10   4   3       87.35       93.60     11.41 o 
  -9   4   3       98.61       64.06      8.74 o 
  -8   4   3      124.60      101.34      7.65 o 
  -7   4   3       49.09       42.52      5.68 o 
  -6   4   3       28.66       31.91      4.86 o 
  -5   4   3      416.22      477.02      7.67 o 
  -4   4   3     1103.40     1099.63     10.47 o 
  -3   4   3        0.21        0.22      2.85 o 
  -2   4   3       34.42       39.94      2.44 o 
  -1   4   3      145.57      160.55      4.08 o 
   0   4   3     2388.65     2191.46    178.39 o 
   1   4   3      797.28      803.56      6.01 o 
   2   4   3        4.84        8.45      3.27 o 
   3   4   3       40.37       29.71      6.31 o 
   4   4   3      433.87      433.89      7.01 o 
   5   4   3       85.42       76.21      6.27 o 
   6   4   3       38.67       42.45      8.41 o 
   7   4   3       54.21       52.66      9.03 o 
   8   4   3        0.56        8.86     11.67 o 
   9   4   3        9.77       35.44     14.81 o 
  10   4   3        0.83        0.60     15.28 o 
  11   4   3       11.11       16.98     20.73 o 
  12   4   3        1.18       21.60     21.60 o 
  13   4   3        1.28       10.84     22.83 o 
 -13   5   3        0.13        3.15     13.69 o 
 -12   5   3        4.06       25.52     13.10 o 
 -11   5   3       15.23       30.80     11.93 o 
 -10   5   3       11.65       16.59     10.96 o 
  -9   5   3       91.95       65.49      9.64 o 
  -8   5   3       13.02       13.83      6.77 o 
  -7   5   3       93.96       84.74      6.28 o 
  -6   5   3      254.36      223.12      6.07 o 
  -5   5   3       50.32       65.04      4.15 o 
  -4   5   3      185.21      163.20      6.18 o 
  -3   5   3        7.87       11.65      3.75 o 
  -2   5   3     2496.68     2537.79     14.39 o 
  -1   5   3       68.60       52.75      5.68 o 
   0   5   3       67.39       56.21      4.07 o 
   1   5   3     1144.36     1142.72     10.47 o 
   2   5   3     1050.58      945.06     10.30 o 
   3   5   3        4.07        4.91      4.34 o 
   4   5   3      479.97      483.33      9.97 o 
   5   5   3        6.46        7.12      6.79 o 
   6   5   3       83.64       87.78      8.96 o 
   7   5   3       11.27       15.75      9.54 o 
   8   5   3       36.03       14.74     12.43 o 
   9   5   3        4.17       11.72     14.26 o 
  10   5   3        9.63        1.11     17.71 o 
  11   5   3       16.47        2.34     19.90 o 
  12   5   3        0.45        4.77     20.86 o 
  13   5   3        0.61       20.18     21.89 o 
 -13   6   3       18.50        0.75     14.98 o 
 -12   6   3        5.12        7.35     13.60 o 
 -11   6   3        1.18        5.61     12.65 o 
 -10   6   3        7.60       21.49     11.57 o 
  -9   6   3        6.64        9.82      9.52 o 
  -8   6   3        1.93        5.10      7.65 o 
  -7   6   3       42.82       51.32      6.50 o 
  -6   6   3      108.71      125.92      5.73 o 
  -5   6   3        0.13        0.23      4.42 o 
  -4   6   3      151.63      176.55      6.59 o 
  -3   6   3       11.36        6.68      1.22 o 
  -2   6   3      781.55      762.29      6.06 o 
  -1   6   3      961.35     1014.78     11.35 o 
   0   6   3      846.94      825.19    160.67 o 
   1   6   3       29.80       38.07      4.51 o 
   2   6   3      127.69      126.14      7.76 o 
   3   6   3       71.84       64.77      6.90 o 
   4   6   3       11.07       12.08      3.06 o 
   5   6   3       20.79       30.66      7.07 o 
   6   6   3        4.02        3.32      8.48 o 
   7   6   3       24.48       29.91     10.10 o 
   8   6   3       18.54       24.34     12.39 o 
   9   6   3       10.98       13.49     13.93 o 
  10   6   3        2.56        3.11     15.95 o 
  11   6   3        4.72       17.24     18.31 o 
  12   6   3        0.04        2.75     19.66 o 
 -12   7   3        1.08       10.45     15.09 o 
 -11   7   3       38.62       61.08     15.18 o 
 -10   7   3       60.77       47.26     13.90 o 
  -9   7   3        2.78       26.71     10.94 o 
  -8   7   3       11.78       11.50      8.85 o 
  -7   7   3       42.56       39.83      7.00 o 
  -6   7   3      153.47      165.54      7.85 o 
  -5   7   3       12.60       11.45      4.72 o 
  -4   7   3      302.92      330.45      8.90 o 
  -3   7   3       17.57       20.70      4.64 o 
  -2   7   3       10.96        5.58      3.17 o 
  -1   7   3       66.54       74.50      4.62 o 
   0   7   3       37.34       55.20      8.29 o 
   1   7   3      177.39      203.90      6.89 o 
   2   7   3        3.77        5.82      1.73 o 
   3   7   3        1.63        2.25      4.80 o 
   4   7   3       55.01       80.53      6.69 o 
   5   7   3        1.07       10.85      7.57 o 
   6   7   3        0.87        5.65      1.12 o 
   7   7   3       12.48        4.63     10.45 o 
   8   7   3        8.32        2.09     12.96 o 
   9   7   3        2.24        2.96      1.00 o 
  10   7   3        0.70        9.46     16.09 o 
  11   7   3        0.69        0.00     17.60 o 
  12   7   3        0.01       10.80     18.17 o 
 -12   8   3        8.90        3.99     15.97 o 
 -11   8   3       28.68       68.92     16.08 o 
 -10   8   3       48.42       56.97     14.40 o 
  -9   8   3      129.09      107.15     13.32 o 
  -8   8   3       12.42       11.88      9.75 o 
  -7   8   3        4.36       13.84      8.31 o 
  -6   8   3        7.25       12.56      6.53 o 
  -5   8   3      156.25      164.21      6.61 o 
  -4   8   3        8.68        5.00      4.59 o 
  -3   8   3       11.71        4.06      4.06 o 
  -2   8   3        2.46        3.48      3.85 o 
  -1   8   3       60.09       51.05      4.79 o 
   0   8   3       82.92       60.20      6.66 o 
   1   8   3       93.80       84.24      5.55 o 
   2   8   3       91.80      108.17      5.66 o 
   3   8   3        3.34        1.09      5.76 o 
   4   8   3       24.11       21.86      6.79 o 
   5   8   3       69.50       56.15      8.88 o 
   6   8   3        4.95        7.51      9.20 o 
   7   8   3      152.60      137.98     13.16 o 
   8   8   3        3.69        9.61      2.30 o 
   9   8   3        1.59        7.43     14.00 o 
  10   8   3        1.31        5.57     15.01 o 
  11   8   3        1.10       13.09     15.70 o 
 -11   9   3        0.74        1.93     15.85 o 
 -10   9   3       23.29       32.85     14.62 o 
  -9   9   3       47.88       77.14     13.20 o 
  -8   9   3       64.96       60.40     11.46 o 
  -7   9   3      128.34      125.36     10.11 o 
  -6   9   3      101.56       96.38      8.90 o 
  -5   9   3      180.03      149.48      8.50 o 
  -4   9   3       16.43       13.58      5.43 o 
  -3   9   3        9.28        0.38      4.81 o 
  -2   9   3      208.48      167.52      6.16 o 
  -1   9   3      130.94      137.73      5.73 o 
   0   9   3      328.50      266.58     15.93 o 
   1   9   3        6.01       12.28      5.66 o 
   2   9   3       27.80       12.80      6.27 o 
   3   9   3       69.03       78.14      7.20 o 
   4   9   3        4.42        3.12      0.99 o 
   5   9   3       13.57       25.72      9.38 o 
   6   9   3        8.02        8.06      9.97 o 
   7   9   3       24.46       15.00     11.94 o 
   8   9   3        4.24        5.72     12.18 o 
   9   9   3        5.65       14.16     13.05 o 
  10   9   3        0.06       19.08     13.35 o 
  11   9   3        0.02       15.28     15.28 o 
 -10  10   3       33.37       59.28     14.83 o 
  -9  10   3       65.40       69.08     13.15 o 
  -8  10   3       10.51       24.14     10.85 o 
  -7  10   3       46.90       38.82     10.12 o 
  -6  10   3        1.96       10.68      7.37 o 
  -5  10   3        5.66        4.36      6.43 o 
  -4  10   3       27.67       39.86      6.02 o 
  -3  10   3       45.41       39.26      5.50 o 
  -2  10   3       46.64       58.95      5.15 o 
  -1  10   3       25.01       45.20      6.19 o 
   0  10   3       22.88       22.19      5.94 o 
   1  10   3        2.29       19.70      7.10 o 
   2  10   3      186.13      190.92     10.66 o 
   3  10   3       13.79       21.00      8.44 o 
   4  10   3      470.37      494.71     11.91 o 
   5  10   3      176.35      194.47     11.69 o 
   6  10   3        4.60       15.88      9.89 o 
   7  10   3        0.14       13.44     10.01 o 
   8  10   3        0.13        0.65     11.35 o 
   9  10   3        0.94       19.56     11.91 o 
  10  10   3        0.08        5.66     12.97 o 
  -9  11   3        1.85       30.80     12.78 o 
  -8  11   3        0.64       11.50     11.50 o 
  -7  11   3        1.11        7.47      9.68 o 
  -6  11   3        0.78        8.50      8.25 o 
  -5  11   3        0.09        7.45      7.45 o 
  -4  11   3        4.24        5.91      5.91 o 
  -3  11   3        1.48        0.92      5.38 o 
  -2  11   3      114.70       90.03      6.07 o 
  -1  11   3        7.93       10.86      6.40 o 
   0  11   3        3.85       17.76      5.14 o 
   1  11   3      165.21      153.74      9.89 o 
   2  11   3      511.55      443.79     12.26 o 
   3  11   3        3.84        5.83      8.24 o 
   4  11   3      229.67      238.10     11.16 o 
   5  11   3       21.21       32.00      8.99 o 
   6  11   3       35.95       25.51      9.87 o 
   7  11   3        2.95        3.11      9.58 o 
   8  11   3        1.12        6.04     10.33 o 
   9  11   3        0.35        5.75     10.63 o 
  -8  12   3        1.28        6.64     10.98 o 
  -7  12   3       15.34        0.28      9.56 o 
  -6  12   3        0.50        8.93      8.21 o 
  -5  12   3       63.53       59.98      8.28 o 
  -4  12   3        6.38       10.04      6.69 o 
  -3  12   3        0.02        9.29      5.89 o 
  -2  12   3       18.61        3.49      5.32 o 
  -1  12   3       14.62       28.89      6.10 o 
   0  12   3      154.65      146.46      7.11 o 
   1  12   3        8.22        7.90      7.70 o 
   2  12   3       60.56       59.63      8.26 o 
   3  12   3       36.55       56.51      9.04 o 
   4  12   3       15.72       12.17      7.95 o 
   5  12   3        0.03        2.88      8.18 o 
   6  12   3        8.52        3.93      8.61 o 
   7  12   3        0.52        3.47      8.72 o 
   8  12   3        1.14       11.41      9.19 o 
  -7  13   3        0.05        0.25      9.44 o 
  -6  13   3        2.15       14.33      8.18 o 
  -5  13   3       27.03       10.52      7.83 o 
  -4  13   3        2.17        3.53      6.70 o 
  -3  13   3        6.88        1.18      5.74 o 
  -2  13   3        1.07        7.75      5.06 o 
  -1  13   3        0.82       12.85      6.08 o 
   0  13   3       32.37       32.26      4.74 o 
   1  13   3       11.93        2.52      6.94 o 
   2  13   3       16.17       15.60      7.60 o 
   3  13   3        0.26        1.65      7.00 o 
   4  13   3        0.47        1.69      7.59 o 
   5  13   3       12.09        2.98      7.92 o 
   6  13   3        0.00        1.07      8.17 o 
   7  13   3        4.31        1.70      8.11 o 
  -5  14   3        4.24        5.51      7.03 o 
  -4  14   3        0.05        1.88      6.37 o 
  -3  14   3        2.76        4.66      5.91 o 
  -2  14   3        0.23       11.90      5.29 o 
  -1  14   3        0.02        2.07      5.88 o 
   0  14   3        1.86        0.68      4.32 o 
   1  14   3       25.02        8.89      6.46 o 
   2  14   3        2.54        0.72      6.46 o 
   3  14   3        1.43        6.96      6.96 o 
   4  14   3        0.11        3.88      6.84 o 
   5  14   3        1.16        1.18      0.38 o 
  -2  15   3        0.51        4.07      5.13 o 
  -1  15   3        0.14        5.21      5.50 o 
   0  15   3        0.04        0.95      4.74 o 
   1  15   3        5.58        5.97      5.97 o 
   2  15   3        1.27        9.04      6.24 o 
 -14   0   4        1.88       27.84     19.35 o 
 -12   0   4        5.40        0.93     16.60 o 
 -10   0   4       21.72       36.86     11.74 o 
  -8   0   4        8.92       19.06      8.03 o 
  -6   0   4      475.98      463.37      8.39 o 
  -4   0   4      239.16      212.00      6.29 o 
  -2   0   4     2545.10     2720.87     53.89 o 
   0   0   4     7045.40     7536.28    266.03 o 
   2   0   4      175.91      191.76      6.11 o 
   4   0   4     2073.47     2188.18     17.74 o 
   6   0   4      625.85      603.47     12.56 o 
   8   0   4       62.71       23.74     15.39 o 
  10   0   4       45.75       48.79     14.15 o 
  12   0   4        0.36       59.76     28.21 o 
 -14   1   4       27.24       25.46     17.63 o 
 -13   1   4        9.14        8.41     16.04 o 
 -12   1   4        0.23        7.54     14.28 o 
 -11   1   4       19.34       24.33      7.32 o 
 -10   1   4       22.01       17.10     10.92 o 
  -9   1   4        5.86        7.14      8.50 o 
  -8   1   4      121.81      127.73     10.73 o 
  -7   1   4       41.65       33.89      7.87 o 
  -6   1   4      266.68      266.03      7.83 o 
  -5   1   4     1346.43     1254.61     15.65 o 
  -4   1   4        6.37        0.84      5.24 o 
  -3   1   4     2106.73     2071.42     12.55 o 
  -2   1   4      122.06      146.92      4.02 o 
  -1   1   4     3288.35     3496.86     57.47 o 
   0   1   4     2368.08     2864.17    199.83 o 
   1   1   4      443.16      454.14      9.01 o 
   2   1   4       82.18       76.35      4.14 o 
   3   1   4       71.00       72.29      6.86 o 
   4   1   4     4162.05     4412.14     23.12 o 
   5   1   4     2377.20     2501.38     23.29 o 
   6   1   4        8.89       12.26      3.22 o 
   7   1   4        0.84        0.55      6.74 o 
   8   1   4        2.83        2.60      0.38 o 
   9   1   4       31.04       42.02      5.97 o 
  10   1   4       21.72       23.61      6.52 o 
  11   1   4        8.10       11.78     13.74 o 
  12   1   4        5.32        4.95      1.39 o 
  13   1   4        0.12       19.18     28.37 o 
 -14   2   4        0.18       10.82     14.21 o 
 -13   2   4        0.99       13.94     13.94 o 
 -12   2   4        8.47        8.03     12.88 o 
 -11   2   4        9.72        0.35     12.23 o 
 -10   2   4       65.26       56.65     10.44 o 
  -9   2   4        8.22        4.94      8.36 o 
  -8   2   4       24.78       33.00      8.47 o 
  -7   2   4       68.02       60.16      8.25 o 
  -6   2   4       74.79       86.05      6.24 o 
  -5   2   4      761.21      857.31     10.19 o 
  -4   2   4      866.17      861.53      7.70 o 
  -3   2   4      101.28      111.76      4.97 o 
  -2   2   4       45.19       41.06      2.86 o 
  -1   2   4     1945.21     1948.86     11.76 o 
   0   2   4     2163.48     2135.71    112.12 o 
   1   2   4      255.27      246.47      5.23 o 
   2   2   4      114.15      118.24      4.43 o 
   3   2   4      993.54     1054.54     14.47 o 
   4   2   4       25.31       17.91      5.41 o 
   5   2   4        1.27        3.53      1.10 o 
   6   2   4      106.77       76.85      6.81 o 
   7   2   4        3.06        3.61      1.08 o 
   8   2   4        3.57        8.82      2.33 o 
   9   2   4        1.17       14.86      8.61 o 
  10   2   4       54.67       36.30      8.68 o 
  11   2   4       25.73       13.60      7.51 o 
  12   2   4        0.08        0.80      6.81 o 
  13   2   4        0.01        1.04      9.65 o 
 -13   3   4        5.81       10.62     12.88 o 
 -12   3   4        8.81       10.95     11.94 o 
 -11   3   4        8.20        5.35     11.67 o 
 -10   3   4       46.32       32.45     10.00 o 
  -9   3   4       38.73       25.33      7.21 o 
  -8   3   4       74.79       82.22      7.11 o 
  -7   3   4       32.59       26.64      5.95 o 
  -6   3   4       23.05       29.54      5.17 o 
  -5   3   4       29.21       46.73      5.20 o 
  -4   3   4       79.04       71.99      4.37 o 
  -3   3   4      140.90      131.36      3.65 o 
  -2   3   4       48.78       27.30      3.70 o 
  -1   3   4      300.78      265.44      3.61 o 
   0   3   4      915.74      925.93     71.77 o 
   1   3   4       30.57       26.70      3.66 o 
   2   3   4       10.79        0.91      4.25 o 
   3   3   4      844.14      907.56      8.97 o 
   4   3   4      560.04      553.96      7.46 o 
   5   3   4        0.00        0.78      5.44 o 
   6   3   4        8.20        9.31      2.30 o 
   7   3   4       96.04       95.45      6.12 o 
   8   3   4       51.82       53.10      8.28 o 
   9   3   4        0.06       20.49      7.75 o 
  10   3   4        5.66        0.61      7.80 o 
  11   3   4        0.06       12.60     10.14 o 
  12   3   4       12.78        0.44     14.37 o 
  13   3   4        5.77        1.67     19.35 o 
 -13   4   4        7.85        1.59     12.42 o 
 -12   4   4        4.65        3.17     11.72 o 
 -11   4   4        1.47        5.57     11.11 o 
 -10   4   4       42.74       54.79     10.66 o 
  -9   4   4      173.41      212.49     10.68 o 
  -8   4   4       19.48       17.51      7.16 o 
  -7   4   4        8.35       13.88      3.96 o 
  -6   4   4      118.65      127.78      6.64 o 
  -5   4   4       18.95       22.01      6.12 o 
  -4   4   4       16.52       12.06      3.72 o 
  -3   4   4      795.49      822.62      7.78 o 
  -2   4   4      489.98      509.97      5.46 o 
  -1   4   4     1301.05     1262.44      9.85 o 
   0   4   4       90.19       85.42      7.88 o 
   1   4   4       51.74       33.57      3.43 o 
   2   4   4      107.69      126.99      6.95 o 
   3   4   4      117.76      115.58      6.20 o 
   4   4   4      536.17      534.77      9.25 o 
   5   4   4       39.03       27.09      5.25 o 
   6   4   4        0.11        0.46      6.27 o 
   7   4   4        0.77        6.86      7.45 o 
   8   4   4        8.67       16.26      9.25 o 
   9   4   4       49.28       77.07     10.48 o 
  10   4   4       17.11        6.63     11.31 o 
  11   4   4        1.04       25.71     13.74 o 
  12   4   4        3.58       10.55     17.10 o 
  13   4   4        0.98       15.59     20.03 o 
 -13   5   4       38.09        7.56     13.46 o 
 -12   5   4        1.84       12.69     12.69 o 
 -11   5   4       88.13       89.34     12.30 o 
 -10   5   4        1.36        9.92     10.84 o 
  -9   5   4       77.57       70.69      9.67 o 
  -8   5   4        7.78       21.33      7.47 o 
  -7   5   4       21.14       18.72      5.99 o 
  -6   5   4        0.15        0.84      4.93 o 
  -5   5   4       87.61       64.89      4.89 o 
  -4   5   4      265.21      289.60      7.67 o 
  -3   5   4       41.06       40.60      4.36 o 
  -2   5   4       86.01       72.69      3.96 o 
  -1   5   4     4385.15     4540.77     96.67 o 
   0   5   4      398.77      314.00     41.38 o 
   1   5   4      570.18      529.84     10.53 o 
   2   5   4       45.32       40.96      4.51 o 
   3   5   4      611.30      610.28      9.48 o 
   4   5   4      299.29      280.00      7.83 o 
   5   5   4        0.15        0.30      5.52 o 
   6   5   4       29.90       35.33      7.36 o 
   7   5   4       10.15        8.51      8.51 o 
   8   5   4        9.35        8.15      9.55 o 
   9   5   4        7.83       23.54     12.34 o 
  10   5   4        0.07        0.43     13.55 o 
  11   5   4        1.13       12.95     14.33 o 
  12   5   4        1.84       16.43     18.46 o 
 -13   6   4        0.52        2.40     13.42 o 
 -12   6   4        4.74       13.27     13.27 o 
 -11   6   4        4.27        4.28     12.17 o 
 -10   6   4       20.05       11.56     11.56 o 
  -9   6   4      115.96       91.77     10.86 o 
  -8   6   4       17.69       18.05      8.47 o 
  -7   6   4      126.90       90.99      7.63 o 
  -6   6   4        3.36        0.47      5.44 o 
  -5   6   4       64.94       45.74      4.88 o 
  -4   6   4      141.58      112.36      5.04 o 
  -3   6   4       45.65       51.67      5.06 o 
  -2   6   4      719.42      784.29      9.09 o 
  -1   6   4      526.14      525.28     11.78 o 
   0   6   4     1301.27     1189.33    169.20 o 
   1   6   4      863.38      823.87     10.39 o 
   2   6   4       18.51        8.15      4.21 o 
   3   6   4       50.35       34.98      4.64 o 
   4   6   4       33.30       38.35      5.13 o 
   5   6   4       47.13       49.34      6.93 o 
   6   6   4      172.12      170.70      8.94 o 
   7   6   4        0.52        0.69      9.89 o 
   8   6   4        2.74       23.06     10.25 o 
   9   6   4        6.85       27.17     11.81 o 
  10   6   4        9.43       13.93     13.93 o 
  11   6   4        6.37        6.73     15.25 o 
  12   6   4        1.04       15.44     16.86 o 
 -12   7   4        0.27        4.27     14.24 o 
 -11   7   4        4.94        1.03     13.39 o 
 -10   7   4       87.41       49.09     13.33 o 
  -9   7   4        2.98        9.73     10.64 o 
  -8   7   4       53.24       53.87      8.74 o 
  -7   7   4       95.53       76.37      7.56 o 
  -6   7   4       57.95       56.15      6.51 o 
  -5   7   4       98.02       78.15      5.60 o 
  -4   7   4       44.97       35.30      5.04 o 
  -3   7   4      417.41      434.55      8.22 o 
  -2   7   4        2.71        7.52      3.75 o 
  -1   7   4       17.38       28.38      4.54 o 
   0   7   4       96.70      106.90     14.31 o 
   1   7   4        0.00        0.83      4.52 o 
   2   7   4       45.99       36.64      4.46 o 
   3   7   4       81.85       71.45      6.02 o 
   4   7   4       80.61       82.90      6.03 o 
   5   7   4       36.48       35.46      6.97 o 
   6   7   4        1.91       10.91      8.35 o 
   7   7   4        5.49       26.60      9.55 o 
   8   7   4       17.47       27.16     11.23 o 
   9   7   4        0.65        0.00     13.06 o 
  10   7   4        7.89       19.38     14.15 o 
  11   7   4        0.12        6.28     15.08 o 
  12   7   4        1.36       17.04     17.04 o 
 -12   8   4        0.39       17.95     14.66 o 
 -11   8   4        4.87        1.06     14.51 o 
 -10   8   4       31.05       11.07     14.10 o 
  -9   8   4       27.64       40.13     11.92 o 
  -8   8   4       71.73       55.08      9.85 o 
  -7   8   4       33.74        8.01      8.01 o 
  -6   8   4      142.55      130.45      9.09 o 
  -5   8   4       42.15       43.90      5.89 o 
  -4   8   4      261.73      277.20      7.79 o 
  -3   8   4       79.34       66.58      6.37 o 
  -2   8   4        5.01       10.73      4.09 o 
  -1   8   4        0.91        9.41      4.70 o 
   0   8   4        2.26        8.54      3.52 o 
   1   8   4       85.65       80.32      5.47 o 
   2   8   4       51.74       45.40      5.98 o 
   3   8   4       30.81       28.45      5.69 o 
   4   8   4        0.57        3.42      6.55 o 
   5   8   4        1.31        6.89      7.49 o 
   6   8   4       11.38        5.02      1.09 o 
   7   8   4        4.32        7.96     10.27 o 
   8   8   4       28.00       20.18     11.84 o 
   9   8   4        3.70        2.19     12.70 o 
  10   8   4       33.46       71.87     14.23 o 
  11   8   4        0.58       15.21     15.21 o 
 -11   9   4        9.44       37.61     15.05 o 
 -10   9   4       49.10       56.58     14.32 o 
  -9   9   4       36.67       24.23     12.43 o 
  -8   9   4        1.58        5.01     10.03 o 
  -7   9   4       21.35       17.05      8.67 o 
  -6   9   4       10.63        1.72      7.69 o 
  -5   9   4        0.82        0.23      6.59 o 
  -4   9   4       16.74       24.52      5.47 o 
  -3   9   4        3.77        9.67      4.74 o 
  -2   9   4       14.06       13.19      3.54 o 
  -1   9   4        0.28        4.85      5.29 o 
   0   9   4       50.64       45.23      9.22 o 
   1   9   4        3.26        7.59      2.27 o 
   2   9   4      134.10      149.88      9.43 o 
   3   9   4        0.62        1.60      7.18 o 
   4   9   4        0.33        0.29      7.51 o 
   5   9   4       12.22       15.11      4.20 o 
   6   9   4       77.06       73.41     10.90 o 
   7   9   4        2.89        4.41     10.70 o 
   8   9   4       15.77       21.52     12.07 o 
   9   9   4        0.04       12.04     12.04 o 
  10   9   4        4.02       13.54     12.51 o 
 -10  10   4        2.55        0.35     13.57 o 
  -9  10   4        9.25       15.29     11.46 o 
  -8  10   4       20.32       20.95     11.50 o 
  -7  10   4        9.85        0.83      9.76 o 
  -6  10   4        0.99        2.23      7.93 o 
  -5  10   4       11.27       12.94      6.81 o 
  -4  10   4        2.19        0.55      6.26 o 
  -3  10   4       54.25       43.68      5.45 o 
  -2  10   4       52.78       66.65      5.69 o 
  -1  10   4       71.70       78.64      6.90 o 
   0  10   4       73.20       84.03      5.47 o 
   1  10   4        2.01       18.34      7.15 o 
   2  10   4       63.67       59.50      7.93 o 
   3  10   4       21.95       19.30      8.24 o 
   4  10   4      236.93      214.78     10.69 o 
   5  10   4        0.80       18.25      9.70 o 
   6  10   4       79.44       60.26     10.86 o 
   7  10   4        8.74       30.78      9.97 o 
   8  10   4        0.73       26.58     10.75 o 
   9  10   4        0.20       19.53     10.82 o 
  10  10   4        4.75        1.78     11.59 o 
  -9  11   4        7.80        3.11     12.43 o 
  -8  11   4        2.45        0.30     10.42 o 
  -7  11   4       63.62       87.78     10.68 o 
  -6  11   4        2.33       11.00      8.30 o 
  -5  11   4      115.72      133.72      8.94 o 
  -4  11   4        0.26       10.03      6.15 o 
  -3  11   4        4.20       14.42      5.69 o 
  -2  11   4       11.49        9.30      2.64 o 
  -1  11   4        0.13        0.83      6.47 o 
   0  11   4        0.06        0.87      5.00 o 
   1  11   4       47.27       77.04      8.94 o 
   2  11   4       14.71       12.59      8.32 o 
   3  11   4       50.95       45.88      8.59 o 
   4  11   4      107.49      113.99      8.85 o 
   5  11   4       48.19       39.51      9.32 o 
   6  11   4        0.59       11.08      9.49 o 
   7  11   4       22.33       25.89      9.88 o 
   8  11   4        1.48        7.21     10.14 o 
   9  11   4        0.11        0.25      9.98 o 
  -8  12   4        0.96        7.49     10.81 o 
  -7  12   4        0.01        3.08      9.50 o 
  -6  12   4        6.95        9.21      8.49 o 
  -5  12   4       15.75       11.65      8.00 o 
  -4  12   4       67.18       68.95      7.11 o 
  -3  12   4       64.82       57.36      7.49 o 
  -2  12   4       21.79       30.72      6.21 o 
  -1  12   4        7.79       25.24      6.75 o 
   0  12   4        0.07       13.96      8.78 o 
   1  12   4        0.01        9.33      7.82 o 
   2  12   4      199.09      197.19     10.30 o 
   3  12   4       92.37       55.74      9.18 o 
   4  12   4       21.76       22.23      8.66 o 
   5  12   4        1.35        2.13      8.29 o 
   6  12   4        1.38        5.96      8.82 o 
   7  12   4        5.05        5.93      8.53 o 
   8  12   4        0.10        3.25      8.82 o 
  -7  13   4        0.93        0.24      9.40 o 
  -6  13   4        1.83        4.23      8.45 o 
  -5  13   4        2.95        8.18      7.34 o 
  -4  13   4        3.99        6.92      6.92 o 
  -3  13   4       36.00       33.53      6.03 o 
  -2  13   4       49.11       46.30      6.04 o 
  -1  13   4        0.25       15.61      6.51 o 
   0  13   4       14.75       11.39      3.46 o 
   1  13   4        0.15        5.84      7.24 o 
   2  13   4       50.33       69.74      7.64 o 
   3  13   4       17.08        7.98      7.77 o 
   4  13   4        0.14        7.41      7.83 o 
   5  13   4       13.91        8.89      8.04 o 
   6  13   4        0.20        2.93      8.17 o 
  -5  14   4        0.11        7.32      7.32 o 
  -4  14   4       24.22       13.42      6.54 o 
  -3  14   4        2.32        6.17      6.17 o 
  -2  14   4        0.34       10.46      5.54 o 
  -1  14   4        1.32       11.70      6.27 o 
   0  14   4        0.43        3.60      4.56 o 
   1  14   4        4.20        2.73      6.55 o 
   2  14   4        5.22        4.82      6.85 o 
   3  14   4        1.96        3.18      7.09 o 
   4  14   4       15.08       11.16      6.69 o 
  -1  15   4        3.85        4.64      6.13 o 
   0  15   4        8.56       24.27      8.65 o 
   1  15   4        9.69        5.91      6.38 o 
 -13   0   5        4.57       42.02     18.01 o 
 -11   0   5       90.94       93.20     14.83 o 
  -9   0   5       17.03       17.14      9.28 o 
  -7   0   5      847.32      843.82     13.03 o 
  -5   0   5     6176.97     6239.89    105.52 o 
  -3   0   5      618.35      688.41      6.00 o 
  -1   0   5      519.16      469.10      3.86 o 
   1   0   5       99.43       89.08      3.21 o 
   3   0   5     3177.92     3279.59     18.61 o 
   5   0   5      176.26      164.80     12.04 o 
   7   0   5     1048.85     1130.34     11.66 o 
   9   0   5       64.26       69.85     19.18 o 
  11   0   5       14.58        2.88     35.40 o 
  13   0   5        0.33       13.63     37.00 o 
 -14   1   5        0.42       27.15     16.68 o 
 -13   1   5        0.22       15.05     15.47 o 
 -12   1   5        0.98       13.33     14.50 o 
 -11   1   5        0.10        2.65     12.47 o 
 -10   1   5       20.46       12.86     10.73 o 
  -9   1   5       30.25       11.98      8.97 o 
  -8   1   5        4.54        7.07      7.36 o 
  -7   1   5       14.11       10.38      3.16 o 
  -6   1   5      145.94      174.94      4.93 o 
  -5   1   5      433.53      474.91      9.85 o 
  -4   1   5     1021.28     1001.38     11.66 o 
  -3   1   5     1858.51     1981.35     12.13 o 
  -2   1   5       91.04       77.46      3.11 o 
  -1   1   5     1527.66     1628.78     10.57 o 
   0   1   5      126.01      213.40     45.65 o 
   1   1   5     2592.17     2474.62     13.51 o 
   2   1   5       26.78       42.39      4.95 o 
   3   1   5      184.87      193.23      9.88 o 
   4   1   5     1463.54     1500.54     12.69 o 
   5   1   5      595.14      580.88     11.34 o 
   6   1   5      563.25      593.09      9.77 o 
   7   1   5        8.61       17.14      6.96 o 
   8   1   5        5.42        4.29      6.68 o 
   9   1   5       10.68        8.94      6.29 o 
  10   1   5        2.29        6.22      6.22 o 
  11   1   5        3.06        2.24      6.38 o 
  12   1   5        2.70        3.48      9.75 o 
  13   1   5        2.43       39.38     18.02 o 
 -13   2   5        0.47       14.29     14.29 o 
 -12   2   5        1.14       13.96     13.25 o 
 -11   2   5       96.46      130.29     13.30 o 
 -10   2   5      129.38      147.98     12.45 o 
  -9   2   5      122.36       81.30      9.93 o 
  -8   2   5       34.52       52.27      7.59 o 
  -7   2   5      140.01      149.88      7.11 o 
  -6   2   5       15.01        4.64      5.16 o 
  -5   2   5      952.27      855.37     10.52 o 
  -4   2   5      676.15      698.52      8.70 o 
  -3   2   5        4.17       14.34      3.56 o 
  -2   2   5      928.99      992.13     12.40 o 
  -1   2   5      721.60      708.95      7.64 o 
   0   2   5      209.51      176.29      2.46 o 
   1   2   5       39.10       44.40      5.70 o 
   2   2   5     1339.89     1346.91      9.82 o 
   3   2   5      540.96      611.46     11.85 o 
   4   2   5     3628.58     3702.16     26.86 o 
   5   2   5      497.94      520.23     14.34 o 
   6   2   5      524.25      555.64     14.39 o 
   7   2   5      133.32       91.29     10.31 o 
   8   2   5        0.04        0.87     10.09 o 
   9   2   5       31.86        5.99     12.01 o 
  10   2   5       14.13       18.52      5.72 o 
  11   2   5        1.10        3.90     12.45 o 
  12   2   5        0.01        6.61     12.23 o 
  13   2   5        0.54       11.73     11.73 o 
 -13   3   5        0.00        8.02     12.49 o 
 -12   3   5        2.94       12.22     12.22 o 
 -11   3   5        5.33       11.70     11.70 o 
 -10   3   5        1.09       20.19     10.71 o 
  -9   3   5       88.67       84.79      9.65 o 
  -8   3   5       40.80       39.15      8.33 o 
  -7   3   5       82.31       87.66      8.17 o 
  -6   3   5      246.63      279.79      8.55 o 
  -5   3   5      545.14      575.56      9.40 o 
  -4   3   5     3427.01     3249.92     17.39 o 
  -3   3   5      459.93      408.10      5.59 o 
  -2   3   5      367.42      390.11      8.05 o 
  -1   3   5       82.78       56.54      3.96 o 
   0   3   5      442.43      445.14     81.41 o 
   1   3   5       93.21      103.49      4.65 o 
   2   3   5       14.25       22.34      4.17 o 
   3   3   5       44.28       45.34      6.02 o 
   4   3   5      250.52      247.15      7.21 o 
   5   3   5       20.30       15.53      6.25 o 
   6   3   5      137.62      128.72      7.06 o 
   7   3   5        6.11        8.32      7.17 o 
   8   3   5        2.51       15.11      7.71 o 
   9   3   5       10.63        3.87      7.75 o 
  10   3   5        6.81       14.63      6.84 o 
  11   3   5        1.08        1.34      0.37 o 
  12   3   5        0.08        0.37      6.36 o 
  13   3   5        1.20        1.25      5.67 o 
 -13   4   5        1.97        3.40     12.08 o 
 -12   4   5        2.27       12.14     12.14 o 
 -11   4   5       10.96        1.84     11.32 o 
 -10   4   5      124.14      146.64     11.83 o 
  -9   4   5        4.42        5.26      1.35 o 
  -8   4   5       85.51      119.47      8.87 o 
  -7   4   5       40.99       35.70      6.13 o 
  -6   4   5      392.47      421.03     10.26 o 
  -5   4   5      354.53      314.56      7.74 o 
  -4   4   5        9.79        6.64      4.13 o 
  -3   4   5      866.09      857.21      9.31 o 
  -2   4   5      333.10      335.16      6.26 o 
  -1   4   5      158.09      157.66      5.21 o 
   0   4   5      144.77      128.78     15.28 o 
   1   4   5        2.50        1.93      4.68 o 
   2   4   5       66.13       64.87      5.27 o 
   3   4   5       84.60       84.90      4.70 o 
   4   4   5      511.62      498.84     11.21 o 
   5   4   5        8.55       13.49      5.40 o 
   6   4   5        3.28        9.26      5.83 o 
   7   4   5       28.18       26.29      6.46 o 
   8   4   5      108.90      112.15      8.29 o 
   9   4   5        0.97        4.14      7.31 o 
  10   4   5        0.48        4.03      7.83 o 
  11   4   5        0.76        4.42      7.67 o 
  12   4   5        1.17        9.10      7.69 o 
 -13   5   5        0.09        5.94     12.52 o 
 -12   5   5        4.45       11.90     11.58 o 
 -11   5   5        2.10        1.53     11.96 o 
 -10   5   5      225.91      177.23     13.00 o 
  -9   5   5       67.20       54.93     10.69 o 
  -8   5   5      139.29      128.19      8.27 o 
  -7   5   5       42.63       29.09      6.83 o 
  -6   5   5       10.16        5.29      5.29 o 
  -5   5   5       12.69        3.22      4.37 o 
  -4   5   5        5.47        2.90      4.24 o 
  -3   5   5      142.14      133.74      5.29 o 
  -2   5   5       28.57       27.49      5.17 o 
  -1   5   5      627.34      654.95     10.64 o 
   0   5   5     2226.78     2535.67    232.04 o 
   1   5   5      600.71      649.25      9.55 o 
   2   5   5       65.99       82.22      7.74 o 
   3   5   5        0.48        9.90      4.82 o 
   4   5   5       15.24       11.50      5.35 o 
   5   5   5        1.88        1.87      5.36 o 
   6   5   5       82.31       80.48      6.67 o 
   7   5   5       13.72       19.79      7.23 o 
   8   5   5       12.11       10.69      3.14 o 
   9   5   5        0.04        0.06      8.13 o 
  10   5   5       25.40       12.35      9.05 o 
  11   5   5        0.10        8.68      9.52 o 
  12   5   5        0.22       10.35     10.35 o 
 -12   6   5        1.65        6.44     11.91 o 
 -11   6   5       54.24       47.13     12.58 o 
 -10   6   5       50.87       49.77     11.75 o 
  -9   6   5       45.18       29.20     10.60 o 
  -8   6   5       47.73       49.16      9.19 o 
  -7   6   5      117.45      105.08      7.88 o 
  -6   6   5      141.61      133.73      7.20 o 
  -5   6   5        4.22        1.59      5.02 o 
  -4   6   5      155.35      156.18      6.59 o 
  -3   6   5       96.47      100.64      4.95 o 
  -2   6   5     1180.58     1239.11     11.81 o 
  -1   6   5      264.80      279.30      7.44 o 
   0   6   5       98.52       83.69      5.24 o 
   1   6   5      245.65      217.74      6.23 o 
   2   6   5       53.13       45.33      5.28 o 
   3   6   5      176.20      173.22      6.13 o 
   4   6   5       89.84      115.85      6.74 o 
   5   6   5       12.60        3.28      5.72 o 
   6   6   5       18.80       22.42      7.19 o 
   7   6   5        1.67       10.98      7.88 o 
   8   6   5        3.09       23.52      8.89 o 
   9   6   5        5.84       10.26     10.26 o 
  10   6   5        0.13       17.06      9.87 o 
  11   6   5        0.62       19.80     10.96 o 
  12   6   5        0.09       11.72     11.72 o 
 -12   7   5        0.06        0.34     12.98 o 
 -11   7   5        0.01        4.53     11.99 o 
 -10   7   5        3.93        5.59     11.50 o 
  -9   7   5      129.74      156.80     12.91 o 
  -8   7   5      276.28      288.41     12.68 o 
  -7   7   5       31.91       23.49      7.74 o 
  -6   7   5       31.17       13.30      6.53 o 
  -5   7   5      297.69      277.44      7.76 o 
  -4   7   5       21.34       27.43      4.80 o 
  -3   7   5       83.47      113.36      5.49 o 
  -2   7   5      536.36      588.46     10.51 o 
  -1   7   5        4.75        8.58      2.84 o 
   0   7   5        1.17        1.94      3.47 o 
   1   7   5        0.04        4.10      5.15 o 
   2   7   5      110.44      114.42      7.09 o 
   3   7   5       20.76       10.95      5.34 o 
   4   7   5        3.84        6.25      5.71 o 
   5   7   5        5.28        5.55      6.39 o 
   6   7   5        4.00        4.81      7.65 o 
   7   7   5       10.10        4.92      8.38 o 
   8   7   5        1.84       25.71      9.75 o 
   9   7   5       15.93       31.00      9.93 o 
  10   7   5        2.63       12.82     10.68 o 
  11   7   5        1.76       29.13     11.04 o 
 -11   8   5       39.00       17.29     12.96 o 
 -10   8   5       22.39       12.42     12.74 o 
  -9   8   5       79.85      116.35     12.93 o 
  -8   8   5      143.86      175.58     12.38 o 
  -7   8   5        0.41        4.19      8.12 o 
  -6   8   5       26.13       33.73      7.33 o 
  -5   8   5       78.45       92.32      6.86 o 
  -4   8   5       58.82       40.98      5.63 o 
  -3   8   5       12.40        1.04      4.81 o 
  -2   8   5      229.74      277.18      7.41 o 
  -1   8   5       40.88       46.80      5.74 o 
   0   8   5      145.15      139.60      4.46 o 
   1   8   5       53.80       48.43      6.64 o 
   2   8   5      186.35      221.45      6.53 o 
   3   8   5       10.71        5.87      5.87 o 
   4   8   5      130.84      141.79      8.43 o 
   5   8   5        2.01        2.22      7.51 o 
   6   8   5        6.01        3.40      7.95 o 
   7   8   5       45.68       39.62      9.53 o 
   8   8   5       10.63        9.98      9.98 o 
   9   8   5       11.93       19.27     10.98 o 
  10   8   5       12.11        5.93     11.56 o 
  11   8   5        1.07       11.70     11.70 o 
 -11   9   5        2.29       14.42     14.42 o 
 -10   9   5        0.46        3.53     12.89 o 
  -9   9   5       20.91       42.67     11.89 o 
  -8   9   5       59.50       66.11     11.41 o 
  -7   9   5      145.38      125.33     10.60 o 
  -6   9   5        3.80        3.69      7.62 o 
  -5   9   5        3.96        2.98      6.43 o 
  -4   9   5       27.72       15.08      5.83 o 
  -3   9   5      229.64      225.45      7.63 o 
  -2   9   5        0.06        4.09      5.39 o 
  -1   9   5       51.80       52.82      7.08 o 
   0   9   5       70.95       71.04      4.23 o 
   1   9   5        3.14       13.85      6.05 o 
   2   9   5      102.84       97.95      7.47 o 
   3   9   5       20.16       10.00      7.11 o 
   4   9   5       78.57       75.24      8.31 o 
   5   9   5        3.62        5.89      1.88 o 
   6   9   5       19.85        5.01      9.44 o 
   7   9   5        1.09       21.35     10.12 o 
   8   9   5        0.94        5.65     10.16 o 
   9   9   5       25.26       19.97     11.53 o 
  10   9   5        3.66        0.28     10.79 o 
 -10  10   5        0.48        7.05     13.43 o 
  -9  10   5        0.05       11.85     10.63 o 
  -8  10   5       23.06       42.12     11.10 o 
  -7  10   5       49.26       83.90     10.33 o 
  -6  10   5       15.41       25.26      8.58 o 
  -5  10   5      133.72      160.54      8.87 o 
  -4  10   5      115.06       82.20      7.24 o 
  -3  10   5        0.81        2.43      5.67 o 
  -2  10   5        4.39        0.64      5.78 o 
  -1  10   5        2.52       12.45      6.46 o 
   0  10   5       25.00       29.42      5.34 o 
   1  10   5       32.62       59.33      7.37 o 
   2  10   5      165.93      140.17      9.05 o 
   3  10   5       19.71       21.81      7.95 o 
   4  10   5       84.07       88.23      9.13 o 
   5  10   5        0.51        8.97      8.97 o 
   6  10   5       68.43       37.23     10.37 o 
   7  10   5       52.36       47.27      9.84 o 
   8  10   5        0.35        5.53      9.77 o 
   9  10   5        0.46       12.67      9.81 o 
  -9  11   5        5.77       15.11     11.25 o 
  -8  11   5        1.68       10.33     10.33 o 
  -7  11   5        0.14       12.48      9.10 o 
  -6  11   5       12.00       13.50      8.68 o 
  -5  11   5        3.34        4.46      7.60 o 
  -4  11   5       14.28       15.82      6.86 o 
  -3  11   5        0.00        1.77      6.10 o 
  -2  11   5       10.37        2.29      6.45 o 
  -1  11   5       29.60       35.40      7.34 o 
   0  11   5      124.80      115.86     13.87 o 
   1  11   5       71.52       72.42      8.07 o 
   2  11   5        0.84       11.14      7.74 o 
   3  11   5       39.58       39.70      8.84 o 
   4  11   5       86.40       78.40      9.19 o 
   5  11   5        8.65        5.48      8.96 o 
   6  11   5       13.70       21.61      9.19 o 
   7  11   5        0.37        4.18      8.59 o 
   8  11   5        0.39        6.47      9.09 o 
  -8  12   5        0.37        4.53     10.42 o 
  -7  12   5        6.25        0.75      9.26 o 
  -6  12   5        1.03        4.64      8.36 o 
  -5  12   5        0.47        4.31      7.54 o 
  -4  12   5        7.59        3.20      7.20 o 
  -3  12   5       29.97       54.28      6.98 o 
  -2  12   5        8.16        4.73      1.04 o 
  -1  12   5        7.11        8.89      7.20 o 
   0  12   5        0.33        8.41      5.10 o 
   1  12   5        0.14        9.68      6.98 o 
   2  12   5        1.76       17.14      8.23 o 
   3  12   5       24.22        5.78      8.54 o 
   4  12   5       40.67       70.95      9.02 o 
   5  12   5        8.40        1.38      8.50 o 
   6  12   5        0.49        7.69      8.59 o 
   7  12   5        0.01        3.75      8.14 o 
  -6  13   5        0.36        0.00      8.31 o 
  -5  13   5        0.98        1.63      7.31 o 
  -4  13   5        1.90        5.47      6.97 o 
  -3  13   5       24.79        6.55      6.55 o 
  -2  13   5        2.85        1.68      6.51 o 
  -1  13   5        4.65        0.00      6.92 o 
   0  13   5        8.44        6.43      6.84 o 
   1  13   5       18.53        8.77      7.31 o 
   2  13   5       45.53       40.57      8.24 o 
   3  13   5       28.47       14.60      8.25 o 
   4  13   5        1.81        2.31      0.42 o 
   5  13   5        4.88       12.79      7.83 o 
   6  13   5        4.74        8.21      8.21 o 
  -4  14   5        0.79        1.72      6.57 o 
  -3  14   5       14.04        6.31      6.31 o 
  -2  14   5        0.00        9.85      6.11 o 
  -1  14   5        0.04        5.73      6.80 o 
   0  14   5        0.01        8.88      4.71 o 
   1  14   5        0.29        5.85      6.98 o 
   2  14   5        5.41        6.25      7.02 o 
   3  14   5        6.52       13.01      7.35 o 
   4  14   5        8.50        5.73      7.41 o 
 -12   0   6       37.55       28.70     15.64 o 
 -10   0   6        2.37        8.00     10.67 o 
  -8   0   6       44.96       58.24      8.15 o 
  -6   0   6       30.29       27.05      4.81 o 
  -4   0   6     1666.23     1684.43     12.55 o 
  -2   0   6        7.31        3.50      0.41 o 
   0   0   6     1497.98     1368.66     14.59 o 
   2   0   6      386.60      422.17      7.05 o 
   4   0   6      473.38      488.28     13.66 o 
   6   0   6       98.95       79.87      8.64 o 
   8   0   6        1.46        3.45     10.35 o 
  10   0   6       34.23       54.35     18.85 o 
  12   0   6        4.01       22.82     34.24 o 
 -13   1   6        6.36       10.07     15.14 o 
 -12   1   6       57.97       59.83     14.56 o 
 -11   1   6       23.86       29.91     12.55 o 
 -10   1   6        1.53        2.42     10.45 o 
  -9   1   6        4.74        9.06      9.06 o 
  -8   1   6       59.78       50.63      8.04 o 
  -7   1   6       77.59       80.47      6.81 o 
  -6   1   6       46.79       54.23      5.75 o 
  -5   1   6      467.20      443.90      9.43 o 
  -4   1   6       91.45      101.19      6.19 o 
  -3   1   6     4724.69     4926.44     76.40 o 
  -2   1   6     1737.67     1673.41      8.99 o 
  -1   1   6      599.32      588.02      8.70 o 
   0   1   6       66.76       66.03      2.46 o 
   1   1   6     2603.90     2634.20     11.61 o 
   2   1   6      472.45      483.35      9.77 o 
   3   1   6      970.59     1037.92      8.65 o 
   4   1   6        6.96        6.48      6.48 o 
   5   1   6      230.42      268.18      8.89 o 
   6   1   6      643.98      549.32     11.52 o 
   7   1   6       42.35       69.40      7.79 o 
   8   1   6       12.49       17.30      4.70 o 
   9   1   6       10.55        6.59      6.59 o 
  10   1   6        1.85        3.78      5.84 o 
  11   1   6        0.13        2.28      5.73 o 
  12   1   6        6.26        2.73      6.06 o 
  13   1   6        0.01        2.46      7.81 o 
 -13   2   6        1.04        6.19     13.41 o 
 -12   2   6        0.18        1.73     12.42 o 
 -11   2   6        2.47        9.45     12.14 o 
 -10   2   6       18.02       30.11     11.00 o 
  -9   2   6       31.78       27.29      9.50 o 
  -8   2   6      259.47      253.86     11.79 o 
  -7   2   6       36.76       42.00      6.45 o 
  -6   2   6        5.13        5.05      5.05 o 
  -5   2   6      811.46      868.32     10.70 o 
  -4   2   6      235.76      228.55      6.12 o 
  -3   2   6       52.62       51.09      4.17 o 
  -2   2   6       16.77       13.26      0.70 o 
  -1   2   6      762.11      741.96      7.60 o 
   0   2   6     1427.31     1418.07     40.11 o 
   1   2   6       80.13       77.51      4.03 o 
   2   2   6     2009.52     2161.56     17.69 o 
   3   2   6        9.41        0.97      6.39 o 
   4   2   6      379.78      326.16      7.64 o 
   5   2   6      319.38      310.97     12.69 o 
   6   2   6       28.29        9.85      9.49 o 
   7   2   6       71.96       98.24     11.07 o 
   8   2   6       73.12      108.53     11.47 o 
   9   2   6        7.83        2.49      0.75 o 
  10   2   6        1.09       26.17     11.74 o 
  11   2   6        5.08       21.49     11.36 o 
  12   2   6       10.17        6.36     10.04 o 
  13   2   6        0.37        5.00      8.56 o 
 -13   3   6        9.14        3.79     12.65 o 
 -12   3   6        0.01        6.06     12.13 o 
 -11   3   6       52.43       54.79     11.95 o 
 -10   3   6       21.08       16.57      5.18 o 
  -9   3   6       33.01       58.23      9.66 o 
  -8   3   6      330.66      357.54      9.18 o 
  -7   3   6        0.30        2.36      6.88 o 
  -6   3   6      174.65      138.16      7.06 o 
  -5   3   6       21.29        5.06      5.06 o 
  -4   3   6        1.65        0.85      5.14 o 
  -3   3   6        0.29        6.47      4.39 o 
  -2   3   6      788.44      708.29      8.43 o 
  -1   3   6       21.20       21.76      4.21 o 
   0   3   6      329.85      343.19     31.48 o 
   1   3   6        8.07       20.65      4.11 o 
   2   3   6      167.75      152.39      4.89 o 
   3   3   6      189.81      200.83      8.50 o 
   4   3   6       59.85       70.06      6.43 o 
   5   3   6      394.97      366.45      9.47 o 
   6   3   6       55.84       42.00      8.90 o 
   7   3   6      330.64      320.47     12.52 o 
   8   3   6       26.48       22.50      6.64 o 
   9   3   6        0.03       10.06     10.06 o 
  10   3   6        0.37        9.47      9.47 o 
  11   3   6        1.59        5.12      9.44 o 
  12   3   6        4.58        8.70      8.70 o 
 -13   4   6       10.85        8.45     12.09 o 
 -12   4   6        4.76        6.42     11.32 o 
 -11   4   6       14.06        3.63     11.19 o 
 -10   4   6        1.47        1.48     10.60 o 
  -9   4   6       14.63       15.21      4.10 o 
  -8   4   6      265.13      276.45     11.40 o 
  -7   4   6       16.96       11.41      2.94 o 
  -6   4   6        0.09        1.68      0.35 o 
  -5   4   6     1154.66     1143.36     13.93 o 
  -4   4   6      109.99      104.76      5.63 o 
  -3   4   6     1358.37     1217.32     10.30 o 
  -2   4   6      554.87      578.81      8.17 o 
  -1   4   6     1042.45     1019.21     12.62 o 
   0   4   6      258.37      236.00     45.33 o 
   1   4   6      236.98      218.04      9.18 o 
   2   4   6      199.13      157.42      5.83 o 
   3   4   6      250.15      216.70      7.62 o 
   4   4   6      179.45      195.49      8.48 o 
   5   4   6        3.23        0.57      6.08 o 
   6   4   6       16.08        9.75      2.29 o 
   7   4   6        1.71       16.50      7.43 o 
   8   4   6        0.04        7.07      7.84 o 
   9   4   6        6.21        7.56      8.28 o 
  10   4   6        9.00        8.83      7.50 o 
  11   4   6        0.50        1.95      6.77 o 
  12   4   6        2.33        1.47      5.71 o 
 -13   5   6        0.07        6.90     11.70 o 
 -12   5   6        5.40       10.62     11.83 o 
 -11   5   6       78.91       61.18     11.39 o 
 -10   5   6       55.92       62.74     12.25 o 
  -9   5   6      248.34      256.66     14.05 o 
  -8   5   6       34.41       33.06      9.95 o 
  -7   5   6      152.00      193.42      9.50 o 
  -6   5   6      165.79      158.17      7.39 o 
  -5   5   6      184.14      214.10      7.61 o 
  -4   5   6        1.10        1.86      4.65 o 
  -3   5   6       19.26       40.90      6.49 o 
  -2   5   6      570.36      569.81      8.86 o 
  -1   5   6       28.83       47.50      5.34 o 
   0   5   6      202.36      187.85     19.88 o 
   1   5   6     2715.75     2820.91     19.16 o 
   2   5   6      297.37      272.27      8.08 o 
   3   5   6      673.55      706.76      8.33 o 
   4   5   6       27.29       36.16      5.75 o 
   5   5   6       36.98       43.80      5.94 o 
   6   5   6        4.22        1.31      6.05 o 
   7   5   6       16.73       23.10      6.85 o 
   8   5   6        1.61        1.45      0.39 o 
   9   5   6        3.10        0.68      7.03 o 
  10   5   6        0.17        0.62      6.93 o 
  11   5   6        0.31        6.48      6.48 o 
  12   5   6        0.20        2.22      6.29 o 
 -12   6   6        0.72       11.99     11.67 o 
 -11   6   6        1.14        6.99     11.23 o 
 -10   6   6       20.49       26.50     10.90 o 
  -9   6   6       37.01       50.60      9.60 o 
  -8   6   6      233.99      215.23     11.60 o 
  -7   6   6       16.42       37.25      7.98 o 
  -6   6   6        6.73       11.77      6.13 o 
  -5   6   6      314.72      288.68      8.48 o 
  -4   6   6      615.03      632.95     10.35 o 
  -3   6   6      115.63      117.49      5.01 o 
  -2   6   6       79.59      107.60      5.70 o 
  -1   6   6        0.01        0.81      6.06 o 
   0   6   6       34.95       45.59      3.99 o 
   1   6   6     1317.86     1308.92     15.18 o 
   2   6   6        6.67        0.74      5.69 o 
   3   6   6        1.62        5.67      5.67 o 
   4   6   6        2.92        1.88      5.62 o 
   5   6   6        0.32        4.48      6.08 o 
   6   6   6        3.97        2.08      6.73 o 
   7   6   6        0.57        3.78      7.06 o 
   8   6   6       21.33        3.88      7.54 o 
   9   6   6        0.05       18.81      7.66 o 
  10   6   6        0.67        0.22      7.47 o 
  11   6   6        3.33       17.62      7.18 o 
 -12   7   6        1.43       14.77     12.58 o 
 -11   7   6        0.33        4.65     11.46 o 
 -10   7   6        4.67        2.10     11.10 o 
  -9   7   6        0.47       24.12     10.63 o 
  -8   7   6      162.75      154.46     11.46 o 
  -7   7   6        5.73       15.01      8.27 o 
  -6   7   6      133.83      159.84      8.84 o 
  -5   7   6       19.84        4.70      5.89 o 
  -4   7   6        3.70        1.13      5.24 o 
  -3   7   6       82.62       90.78      5.84 o 
  -2   7   6       89.41       91.91      6.05 o 
  -1   7   6       86.37       98.81      8.83 o 
   0   7   6       35.97       51.35     11.25 o 
   1   7   6        6.50        6.35      1.81 o 
   2   7   6       27.06       29.86      5.90 o 
   3   7   6       18.23       16.73      4.92 o 
   4   7   6      137.16      107.33      7.73 o 
   5   7   6        7.88       20.05      6.85 o 
   6   7   6       21.10       46.57      7.55 o 
   7   7   6        1.03        1.27      7.90 o 
   8   7   6        2.71       13.39      7.69 o 
   9   7   6        0.03       15.05      7.89 o 
  10   7   6        1.80        0.91      8.20 o 
  11   7   6        2.01        4.71      8.15 o 
 -11   8   6       10.48       24.26     11.97 o 
 -10   8   6        4.24        9.16     11.29 o 
  -9   8   6        1.06       11.07     11.07 o 
  -8   8   6      320.42      329.42     14.10 o 
  -7   8   6      200.39      210.35     10.19 o 
  -6   8   6      319.70      333.86      9.63 o 
  -5   8   6      102.68       88.25      7.51 o 
  -4   8   6        1.12        8.39      2.30 o 
  -3   8   6       17.42       12.62      5.32 o 
  -2   8   6       95.15      102.22      7.73 o 
  -1   8   6       60.61       79.10      8.96 o 
   0   8   6      271.72      367.91     42.12 o 
   1   8   6        2.93        0.15      6.35 o 
   2   8   6       13.58        9.46      2.56 o 
   3   8   6        0.31        1.05      6.38 o 
   4   8   6        0.05        0.28      6.89 o 
   5   8   6        0.35        0.36      7.90 o 
   6   8   6        0.61        3.91      7.81 o 
   7   8   6        0.48        0.86      8.43 o 
   8   8   6       18.57       29.60      9.71 o 
   9   8   6        1.55        2.86      9.35 o 
  10   8   6       11.60        7.29      9.12 o 
 -11   9   6        0.03        9.49     13.30 o 
 -10   9   6        1.80       11.67     11.67 o 
  -9   9   6       11.49        4.11     11.16 o 
  -8   9   6       25.24       23.65     10.57 o 
  -7   9   6        0.50        2.10      9.18 o 
  -6   9   6        1.89        8.65      7.90 o 
  -5   9   6       13.82        1.17      7.01 o 
  -4   9   6        5.00        2.67      6.25 o 
  -3   9   6       41.09       54.01      6.54 o 
  -2   9   6       31.79       27.90      6.68 o 
  -1   9   6        6.88       27.67      7.05 o 
   0   9   6       23.77       28.00      4.61 o 
   1   9   6       57.70       41.93      7.03 o 
   2   9   6        6.02        9.70      6.55 o 
   3   9   6        0.84        4.20      7.35 o 
   4   9   6       74.86       92.96      8.65 o 
   5   9   6        2.72        4.69      8.58 o 
   6   9   6       39.61       20.26      9.22 o 
   7   9   6       14.02       33.12      9.53 o 
   8   9   6        0.02       16.77      9.24 o 
   9   9   6        2.17        7.66      9.06 o 
  10   9   6        0.20       14.88      8.30 o 
 -10  10   6        6.61        1.52     12.77 o 
  -9  10   6        3.24       15.76     11.08 o 
  -8  10   6       15.23       19.36     10.24 o 
  -7  10   6        0.73        9.12      9.12 o 
  -6  10   6        5.33        2.96      0.67 o 
  -5  10   6        2.32        0.23      7.61 o 
  -4  10   6       26.88        9.21      7.03 o 
  -3  10   6        0.64        3.39      6.60 o 
  -2  10   6        3.08       18.65      6.53 o 
  -1  10   6        5.52        8.09      7.36 o 
   0  10   6       10.87        7.48      1.96 o 
   1  10   6       53.24       49.38      7.89 o 
   2  10   6        0.34        1.54      7.69 o 
   3  10   6       33.55       28.44      7.93 o 
   4  10   6        0.72        0.77      7.90 o 
   5  10   6      106.35       97.32      9.08 o 
   6  10   6       37.88       38.69      9.16 o 
   7  10   6        0.21       10.09      8.65 o 
   8  10   6       15.57       12.01      8.76 o 
   9  10   6        0.05        3.47      8.27 o 
  -9  11   6        0.63       11.64     11.64 o 
  -8  11   6        1.43        0.28     10.00 o 
  -7  11   6        2.95        9.43      9.43 o 
  -6  11   6        5.09        3.60      8.86 o 
  -5  11   6      124.66      106.85     10.58 o 
  -4  11   6        0.49       16.19      7.24 o 
  -3  11   6      148.94      147.89      9.06 o 
  -2  11   6       18.80        1.79      7.43 o 
  -1  11   6       11.67       22.92      8.04 o 
   0  11   6       18.76       17.06      5.38 o 
   1  11   6        8.40        9.82      7.85 o 
   2  11   6       47.03       45.25      8.38 o 
   3  11   6       20.12        6.39      8.36 o 
   4  11   6        0.28        4.14      8.03 o 
   5  11   6        3.67        6.47      8.39 o 
   6  11   6        4.63        3.03      8.16 o 
   7  11   6       20.85        4.48      8.29 o 
   8  11   6        4.07        2.98      8.07 o 
  -8  12   6        3.20        3.61     10.07 o 
  -7  12   6        6.70        9.78      9.04 o 
  -6  12   6        4.42       12.42      8.73 o 
  -5  12   6        0.27        0.43      7.77 o 
  -4  12   6       16.04       14.50      4.48 o 
  -3  12   6       12.05       21.57      6.47 o 
  -2  12   6       61.30       54.93      8.97 o 
  -1  12   6       77.97       61.41      8.30 o 
   0  12   6       42.66       34.58      7.12 o 
   1  12   6       11.44        9.99      7.45 o 
   2  12   6        0.27        8.62      7.69 o 
   3  12   6       18.65       13.67      8.11 o 
   4  12   6       42.77       39.39      8.65 o 
   5  12   6       18.18       24.65      8.89 o 
   6  12   6        1.53        8.33      7.91 o 
   7  12   6        3.79        4.05      7.90 o 
  -6  13   6        8.63       16.81      8.41 o 
  -5  13   6        0.56       18.44      7.50 o 
  -4  13   6        1.46        0.38      6.68 o 
  -3  13   6        3.53        8.78      6.59 o 
  -2  13   6        2.11        8.14      7.14 o 
  -1  13   6        9.22        8.76      2.61 o 
   0  13   6        2.08        7.01      5.25 o 
   1  13   6        0.60        3.00      7.54 o 
   2  13   6       16.82        3.43      7.53 o 
   3  13   6        2.76       17.85      7.65 o 
   4  13   6       57.03       61.73      8.31 o 
   5  13   6       20.43       14.82      8.02 o 
  -4  14   6        0.10       14.79      6.61 o 
  -3  14   6        0.50        9.80      6.14 o 
  -2  14   6       15.13        7.03      7.03 o 
  -1  14   6        3.47        7.16      7.16 o 
   0  14   6        0.76        4.29      5.04 o 
   1  14   6        0.01        3.69      7.37 o 
   2  14   6        2.36        4.44      6.95 o 
   3  14   6        3.67        9.09      7.58 o 
 -13   0   7        9.31        4.76     17.74 o 
 -11   0   7       11.53        8.39     13.19 o 
  -9   0   7        9.22       13.89      9.50 o 
  -7   0   7       18.81       18.76      6.06 o 
  -5   0   7       44.35       45.74      6.76 o 
  -3   0   7     6088.61     6161.34    108.47 o 
  -1   0   7      521.54      482.72      9.25 o 
   1   0   7     1397.97     1416.65     11.53 o 
   3   0   7      779.36      801.23     10.30 o 
   5   0   7      222.36      195.99      8.02 o 
   7   0   7       23.10        2.86      8.29 o 
   9   0   7      154.62      136.46     11.81 o 
  11   0   7        0.61        3.52     18.61 o 
 -13   1   7       14.04        5.26     15.07 o 
 -12   1   7        1.37       14.92     14.92 o 
 -11   1   7        0.46        2.51     13.29 o 
 -10   1   7       10.31       35.25     11.18 o 
  -9   1   7        0.54       23.95      9.44 o 
  -8   1   7        0.39        8.97      7.53 o 
  -7   1   7       33.35       29.80      7.68 o 
  -6   1   7      126.26      112.24      7.50 o 
  -5   1   7        9.81        4.45      4.45 o 
  -4   1   7       58.99       58.20      4.95 o 
  -3   1   7      409.47      431.63      7.58 o 
  -2   1   7      950.38      998.88      9.08 o 
  -1   1   7     1635.37     1742.10     15.37 o 
   0   1   7      178.16      209.05      9.39 o 
   1   1   7      127.78      126.63      3.94 o 
   2   1   7        7.48       22.65      4.63 o 
   3   1   7      119.26      103.81      6.86 o 
   4   1   7        0.00        0.49      6.91 o 
   5   1   7      307.60      297.75      7.35 o 
   6   1   7       54.87       79.36      6.36 o 
   7   1   7       14.05        3.60      6.71 o 
   8   1   7      178.23      183.14      7.67 o 
   9   1   7       10.79        6.80      6.80 o 
  10   1   7        6.42        2.69      6.06 o 
  11   1   7        0.02        5.49      5.49 o 
  12   1   7        0.13        5.42      5.42 o 
 -13   2   7        5.62        0.68     13.76 o 
 -12   2   7       47.32       45.89     13.83 o 
 -11   2   7        1.28       11.89     11.89 o 
 -10   2   7       12.06       11.61      3.28 o 
  -9   2   7       29.98       42.63      9.60 o 
  -8   2   7      172.37      145.24      9.56 o 
  -7   2   7        2.47       12.35      6.30 o 
  -6   2   7      222.66      239.63      7.60 o 
  -5   2   7      117.88      100.67      6.91 o 
  -4   2   7        1.86        1.75      0.51 o 
  -3   2   7      561.96      574.47     10.70 o 
  -2   2   7     1093.34     1104.59      9.37 o 
  -1   2   7      447.58      407.80      6.40 o 
   0   2   7       22.30       33.97      3.73 o 
   1   2   7       63.05       62.05      4.40 o 
   2   2   7      428.34      449.38      7.54 o 
   3   2   7      104.35       86.17      9.11 o 
   4   2   7      162.42      178.34      6.28 o 
   5   2   7       11.38        5.82      1.58 o 
   6   2   7      476.84      501.38     14.05 o 
   7   2   7      286.11      272.12     11.10 o 
   8   2   7       53.85       66.53     10.87 o 
   9   2   7        1.22        0.61     10.36 o 
  10   2   7        0.41        2.51     10.05 o 
  11   2   7        0.77        4.87      9.02 o 
  12   2   7        0.05        7.13      7.72 o 
 -13   3   7        2.04        8.32     12.66 o 
 -12   3   7        0.98        5.33     11.59 o 
 -11   3   7       10.45        6.20     11.16 o 
 -10   3   7        0.28        3.92      9.95 o 
  -9   3   7        3.29        5.80     10.13 o 
  -8   3   7      108.88      114.12     10.20 o 
  -7   3   7      140.98      136.57      8.63 o 
  -6   3   7       14.23       18.15      6.23 o 
  -5   3   7      603.32      613.90      9.99 o 
  -4   3   7      246.03      210.55      7.81 o 
  -3   3   7     1314.01     1338.59     12.19 o 
  -2   3   7      541.79      591.96     11.46 o 
  -1   3   7       25.12       43.58      4.68 o 
   0   3   7       15.94       24.97      4.84 o 
   1   3   7       48.50       70.98      5.55 o 
   2   3   7       33.97       43.71      5.81 o 
   3   3   7        4.58        7.63      6.35 o 
   4   3   7        0.63       12.45      6.89 o 
   5   3   7       38.43       37.29      7.75 o 
   6   3   7        0.12        8.91      8.91 o 
   7   3   7       35.88       38.68     10.78 o 
   8   3   7       48.02       34.60     11.42 o 
   9   3   7        9.12       17.30     11.19 o 
  10   3   7       15.02        4.55     11.40 o 
  11   3   7        0.72       16.38     10.62 o 
  12   3   7        3.40       10.36     10.63 o 
 -13   4   7        5.71        8.82     12.03 o 
 -12   4   7        3.32       19.16     10.18 o 
 -11   4   7       29.34       14.91     11.03 o 
 -10   4   7       67.47       61.28     11.39 o 
  -9   4   7      103.02       70.02     10.73 o 
  -8   4   7      190.85      159.73     14.66 o 
  -7   4   7       22.20       21.06      6.81 o 
  -6   4   7      235.40      234.89     11.25 o 
  -5   4   7      219.38      219.90      7.98 o 
  -4   4   7      544.62      496.56      9.23 o 
  -3   4   7       51.86       32.03      5.18 o 
  -2   4   7       27.64       32.65      5.37 o 
  -1   4   7      163.80      190.51      6.54 o 
   0   4   7       42.56       51.49     15.21 o 
   1   4   7        5.62        6.19      1.81 o 
   2   4   7       16.84       23.57      6.05 o 
   3   4   7       50.96       40.66      8.31 o 
   4   4   7        1.72        2.73      0.34 o 
   5   4   7        4.25       14.07      6.86 o 
   6   4   7      174.99      225.23     10.56 o 
   7   4   7        0.00        9.16      9.16 o 
   8   4   7       11.53        9.42      9.42 o 
   9   4   7       12.64       28.06      8.61 o 
  10   4   7       31.73       29.03      9.16 o 
  11   4   7        0.46        8.54      8.54 o 
  12   4   7        0.29        5.85      7.37 o 
 -12   5   7        2.86        8.82     11.16 o 
 -11   5   7        8.07       12.02     10.86 o 
 -10   5   7      106.55      107.65     11.52 o 
  -9   5   7        3.65       10.89     10.89 o 
  -8   5   7      670.77      713.88     17.76 o 
  -7   5   7       15.63       19.52      5.99 o 
  -6   5   7      279.94      278.34      9.49 o 
  -5   5   7       11.43        7.29      6.07 o 
  -4   5   7      101.29      113.02      6.69 o 
  -3   5   7       26.20       33.17      5.99 o 
  -2   5   7       17.19       32.74      5.16 o 
  -1   5   7        9.42       10.57      2.75 o 
   0   5   7      183.26      147.93     45.96 o 
   1   5   7      477.74      528.01      8.98 o 
   2   5   7      383.79      419.74      9.66 o 
   3   5   7      323.22      348.57      8.79 o 
   4   5   7       77.72       73.72      7.29 o 
   5   5   7       15.52       12.07      6.31 o 
   6   5   7       44.67       36.07      7.56 o 
   7   5   7        6.48        1.87      7.52 o 
   8   5   7       13.44        3.03      7.83 o 
   9   5   7        2.10        2.79      7.67 o 
  10   5   7        0.35        1.04      7.06 o 
  11   5   7        0.09        4.10      6.25 o 
  12   5   7        3.85        0.14      5.72 o 
 -12   6   7        0.23        5.90     11.19 o 
 -11   6   7       22.49       46.42      9.99 o 
 -10   6   7        1.00        2.60     10.65 o 
  -9   6   7      159.79      164.94     12.02 o 
  -8   6   7      127.13      156.27     11.58 o 
  -7   6   7      177.93      181.73     11.40 o 
  -6   6   7      122.14       94.01      9.00 o 
  -5   6   7        6.55        4.91      1.33 o 
  -4   6   7       26.06       13.84      5.48 o 
  -3   6   7       46.81       66.53      5.73 o 
  -2   6   7       11.36       17.88      5.52 o 
  -1   6   7       20.19        9.69      5.53 o 
   0   6   7        1.37        8.23     13.68 o 
   1   6   7       59.25       43.78      6.55 o 
   2   6   7      173.41      210.65      8.24 o 
   3   6   7        0.99        6.50      6.50 o 
   4   6   7        4.61       21.98      6.40 o 
   5   6   7       41.18       46.46      7.05 o 
   6   6   7        0.29        4.20      6.80 o 
   7   6   7        3.32        3.25      7.23 o 
   8   6   7        9.24       20.34      7.02 o 
   9   6   7        1.06        2.14      7.06 o 
  10   6   7        6.94        4.00      6.88 o 
  11   6   7        0.02        2.16      6.12 o 
 -11   7   7        1.04        3.26     11.58 o 
 -10   7   7        0.08        9.59     11.05 o 
  -9   7   7        4.56        4.50      9.87 o 
  -8   7   7        2.35        9.22      9.49 o 
  -7   7   7      268.24      247.41     11.45 o 
  -6   7   7      380.69      368.70     13.76 o 
  -5   7   7       49.62       69.27      7.50 o 
  -4   7   7        0.34       12.10      5.94 o 
  -3   7   7       85.62       81.06      6.17 o 
  -2   7   7        1.39        2.48      0.47 o 
  -1   7   7      302.68      355.71      9.61 o 
   0   7   7      737.34      730.93     80.55 o 
   1   7   7      288.60      265.68      9.50 o 
   2   7   7       29.90       21.18      6.68 o 
   3   7   7        1.90        2.76      6.90 o 
   4   7   7       46.51       73.66      7.85 o 
   5   7   7       18.54       20.31      7.12 o 
   6   7   7        2.97        2.05      7.12 o 
   7   7   7       17.71        2.18      7.26 o 
   8   7   7        3.56        5.44      7.48 o 
   9   7   7        0.01        6.47      7.30 o 
  10   7   7        0.06        1.87      7.11 o 
  11   7   7        6.93        5.72      6.56 o 
 -11   8   7        0.00        8.39     11.99 o 
 -10   8   7        0.51       17.62     11.15 o 
  -9   8   7       10.27        0.87     10.79 o 
  -8   8   7       26.30       45.01     10.09 o 
  -7   8   7       23.36       28.45      9.66 o 
  -6   8   7       12.73       33.01      8.50 o 
  -5   8   7      126.49      137.15      8.67 o 
  -4   8   7       63.06       57.28      8.00 o 
  -3   8   7       51.51       40.58      6.57 o 
  -2   8   7       12.89        3.92      6.26 o 
  -1   8   7       32.05        9.50      7.32 o 
   0   8   7      192.57      287.36     37.93 o 
   1   8   7        4.98       18.19      6.89 o 
   2   8   7       71.82       78.93      6.85 o 
   3   8   7       43.62       45.80      7.85 o 
   4   8   7       60.64       36.96      7.45 o 
   5   8   7        0.53        0.26      7.78 o 
   6   8   7        0.94        2.24      7.72 o 
   7   8   7        1.24        1.66      8.07 o 
   8   8   7        7.67        0.22      8.03 o 
   9   8   7        4.93        4.10      7.78 o 
  10   8   7        0.03        5.71      6.99 o 
 -10   9   7        1.44        2.06     11.47 o 
  -9   9   7       17.95       19.64     11.11 o 
  -8   9   7        1.40       13.92     10.10 o 
  -7   9   7       40.20       40.08      9.65 o 
  -6   9   7       50.40       56.62      9.71 o 
  -5   9   7       21.16       20.53      7.65 o 
  -4   9   7       41.95       62.80      7.64 o 
  -3   9   7        0.05        1.40      6.91 o 
  -2   9   7        1.46       16.45      7.19 o 
  -1   9   7       47.51       26.65      7.73 o 
   0   9   7        6.51        6.26      5.15 o 
   1   9   7        4.87        1.89      6.76 o 
   2   9   7        0.27       18.84      7.00 o 
   3   9   7        0.23        0.86      7.71 o 
   4   9   7        1.26        4.95      7.56 o 
   5   9   7        2.85        4.04      7.84 o 
   6   9   7       12.16        6.83      8.53 o 
   7   9   7        1.89        8.33      8.33 o 
   8   9   7        7.51        5.63      8.21 o 
   9   9   7       11.97        9.51      7.33 o 
  -9  10   7        0.43       14.63     10.97 o 
  -8  10   7        9.01        2.96      9.99 o 
  -7  10   7       20.97       19.31      9.27 o 
  -6  10   7       13.53        4.18      8.34 o 
  -5  10   7       61.69       89.84      8.90 o 
  -4  10   7        0.09        9.30      7.47 o 
  -3  10   7      159.48      142.80      9.64 o 
  -2  10   7        4.23        3.99      7.51 o 
  -1  10   7        0.16        3.63      7.53 o 
   0  10   7        5.83        8.91      9.48 o 
   1  10   7        0.00        0.22      7.38 o 
   2  10   7       35.85       16.00      7.86 o 
   3  10   7        5.33        5.96      7.76 o 
   4  10   7       18.88       26.05      8.33 o 
   5  10   7       21.45        7.84      8.32 o 
   6  10   7        0.03        9.61      7.98 o 
   7  10   7        2.09       10.18      7.75 o 
   8  10   7        0.00        2.46      7.81 o 
   9  10   7       10.98        6.91      7.47 o 
  -8  11   7        6.79       10.24     10.24 o 
  -7  11   7       39.75       49.89      9.28 o 
  -6  11   7        0.68        5.49      9.05 o 
  -5  11   7       17.16        3.41      8.43 o 
  -4  11   7       56.77       83.18      8.54 o 
  -3  11   7        0.00        2.36      7.56 o 
  -2  11   7       36.92       52.89      8.41 o 
  -1  11   7       34.96       31.66      9.47 o 
   0  11   7       13.28       15.61      5.90 o 
   1  11   7       18.00       26.64      8.12 o 
   2  11   7        7.27       13.60      8.06 o 
   3  11   7       53.02       25.27      8.42 o 
   4  11   7        0.15       12.08      8.21 o 
   5  11   7        0.98        6.05      7.90 o 
   6  11   7       10.56        4.43      8.19 o 
   7  11   7        0.02       14.49      7.86 o 
   8  11   7        1.80        5.33      7.62 o 
  -7  12   7        0.03        5.27      8.85 o 
  -6  12   7        9.61       12.07      9.11 o 
  -5  12   7       12.54        4.34      7.80 o 
  -4  12   7        3.22        0.62      7.89 o 
  -3  12   7        1.71        6.75      6.96 o 
  -2  12   7        0.28       13.17      7.95 o 
  -1  12   7       32.07       27.32      8.47 o 
   0  12   7       28.85       11.68      6.09 o 
   1  12   7        4.04       10.54      8.16 o 
   2  12   7        0.06        5.70      7.83 o 
   3  12   7       16.62        6.53      8.37 o 
   4  12   7        0.09        4.06      7.89 o 
   5  12   7        3.04        6.06      8.41 o 
   6  12   7       30.25       30.93      7.93 o 
  -6  13   7        1.84       13.77      8.26 o 
  -5  13   7        3.03       17.17      7.67 o 
  -4  13   7        0.67        7.35      7.35 o 
  -3  13   7        0.64        3.79      7.21 o 
  -2  13   7        0.23       12.59      7.76 o 
  -1  13   7        4.36        2.83      7.83 o 
   0  13   7        0.39        2.48     12.40 o 
   1  13   7       18.19       16.17      7.76 o 
   2  13   7        0.23        7.66      7.66 o 
   3  13   7        1.91        0.63      7.89 o 
   4  13   7        8.80        1.44      8.22 o 
   5  13   7        7.24        1.17      7.99 o 
  -3  14   7        0.57        7.05      7.05 o 
  -2  14   7        1.64        6.61      7.55 o 
  -1  14   7       10.07        8.82      8.23 o 
   0  14   7        0.64        7.86      5.34 o 
   1  14   7        0.23       16.32      7.36 o 
   2  14   7        0.17        5.68      7.44 o 
 -12   0   8       11.30        3.68     15.97 o 
 -10   0   8      166.67      148.93     13.79 o 
  -8   0   8       80.22       80.21      9.09 o 
  -6   0   8      189.58      192.46      7.44 o 
  -4   0   8      352.86      366.91      8.54 o 
  -2   0   8     1369.98     1394.86     10.97 o 
   0   0   8     1237.91     1306.40     36.91 o 
   2   0   8       92.22      111.88      5.55 o 
   4   0   8        5.92       19.29      6.08 o 
   6   0   8       76.11       80.34      7.66 o 
   8   0   8       15.09       21.41      9.67 o 
  10   0   8        0.38        2.10     12.85 o 
  12   0   8        0.65       15.34     19.53 o 
 -13   1   8        7.84       21.48     14.54 o 
 -12   1   8        0.00       14.10     14.10 o 
 -11   1   8       26.46       16.75     12.57 o 
 -10   1   8       43.42       33.97      9.48 o 
  -9   1   8        0.14       11.05      9.23 o 
  -8   1   8        0.68        4.25      7.64 o 
  -7   1   8        3.67        1.03      6.21 o 
  -6   1   8       83.82       79.75      5.68 o 
  -5   1   8      483.88      524.53      8.72 o 
  -4   1   8       36.13       41.63      4.65 o 
  -3   1   8      574.26      532.29      9.16 o 
  -2   1   8      362.63      347.86      4.86 o 
  -1   1   8      994.36      986.52     11.28 o 
   0   1   8      170.18      174.84     28.36 o 
   1   1   8      123.78      148.71      6.23 o 
   2   1   8        4.50       18.91      4.73 o 
   3   1   8       41.62       45.56      5.33 o 
   4   1   8       48.37       63.26      6.12 o 
   5   1   8      192.75      192.13      7.29 o 
   6   1   8        0.21        1.95      6.81 o 
   7   1   8       29.97       42.21      7.57 o 
   8   1   8       24.67        6.33      7.37 o 
   9   1   8       10.95        4.89      6.76 o 
  10   1   8        0.06        5.56      5.89 o 
  11   1   8        2.35        5.85      5.15 o 
  12   1   8        0.03        2.62      4.78 o 
 -13   2   8        0.87        5.86     12.68 o 
 -12   2   8        1.08       12.45     12.45 o 
 -11   2   8        5.45       19.94     11.91 o 
 -10   2   8       32.65       26.29     11.13 o 
  -9   2   8       73.63       53.30      9.96 o 
  -8   2   8      103.81       88.52      9.88 o 
  -7   2   8       49.23       48.30      8.19 o 
  -6   2   8       84.82       91.42      6.44 o 
  -5   2   8       28.76       10.50      4.70 o 
  -4   2   8       27.76       36.43      4.43 o 
  -3   2   8      176.59      183.50      5.67 o 
  -2   2   8       23.92       20.86      4.04 o 
  -1   2   8       23.90       15.95      4.62 o 
   0   2   8      230.08      153.57     26.93 o 
   1   2   8      707.31      671.03      7.64 o 
   2   2   8        3.12        3.04      4.71 o 
   3   2   8      228.16      275.06      8.32 o 
   4   2   8       16.89       18.56      6.48 o 
   5   2   8        6.58       20.93      7.17 o 
   6   2   8        0.60        0.86      8.08 o 
   7   2   8        0.07        0.62      8.50 o 
   8   2   8        4.83        1.96      9.56 o 
   9   2   8       25.66       23.99      9.38 o 
  10   2   8       17.88        8.58      8.58 o 
  11   2   8        2.26       13.82      7.21 o 
  12   2   8        2.17        1.98      6.22 o 
 -13   3   8        4.80        3.29     11.96 o 
 -12   3   8        0.79       11.89     11.89 o 
 -11   3   8       28.82       44.82     11.21 o 
 -10   3   8        1.41       10.04     10.04 o 
  -9   3   8      103.96       77.51     10.22 o 
  -8   3   8       78.95       83.65     10.28 o 
  -7   3   8        6.74        3.59      7.45 o 
  -6   3   8        8.06       14.39      6.34 o 
  -5   3   8      125.73      118.44      6.04 o 
  -4   3   8        1.37        1.97      0.47 o 
  -3   3   8      194.89      178.08      6.15 o 
  -2   3   8       15.73       11.09      2.46 o 
  -1   3   8      196.73      182.85      5.85 o 
   0   3   8      266.70      235.37      4.96 o 
   1   3   8      539.91      502.86      9.41 o 
   2   3   8       20.72       41.99      7.48 o 
   3   3   8       38.51       38.27      6.22 o 
   4   3   8      146.86      141.42      8.35 o 
   5   3   8      142.58      128.67      8.59 o 
   6   3   8       35.89       15.81      9.08 o 
   7   3   8       93.44       88.03     11.84 o 
   8   3   8       13.04       23.81     11.07 o 
   9   3   8       24.97       52.85     11.73 o 
  10   3   8        0.24        3.71     11.13 o 
  11   3   8        1.07        4.26     10.78 o 
  12   3   8        0.08       13.75      9.77 o 
 -12   4   8        8.40        0.88     11.34 o 
 -11   4   8        0.47        6.69     10.48 o 
 -10   4   8        5.07        2.86      9.74 o 
  -9   4   8      128.29      163.14     11.70 o 
  -8   4   8        0.44        1.29      0.39 o 
  -7   4   8      240.67      236.97      9.80 o 
  -6   4   8      698.92      636.16     11.92 o 
  -5   4   8        0.21       11.04      6.24 o 
  -4   4   8       48.27       57.63      8.22 o 
  -3   4   8      134.27      123.46      9.35 o 
  -2   4   8      164.19      160.92      5.31 o 
  -1   4   8       25.69       28.32      6.79 o 
   0   4   8       36.23       35.57      5.99 o 
   1   4   8      372.44      349.52      9.78 o 
   2   4   8      217.23      196.29      8.27 o 
   3   4   8      376.02      426.78     11.02 o 
   4   4   8        0.46        0.93      3.12 o 
   5   4   8        2.70       21.80      8.14 o 
   6   4   8        2.29        4.56      9.15 o 
   7   4   8        0.03       22.02      9.39 o 
   8   4   8       11.78       11.70     10.12 o 
   9   4   8       11.21       24.80     10.89 o 
  10   4   8        5.52        0.85      9.87 o 
  11   4   8        8.59       20.29      9.38 o 
 -12   5   8        0.01       20.43     10.77 o 
 -11   5   8        1.69        7.70     10.27 o 
 -10   5   8        1.86        1.97      9.31 o 
  -9   5   8       19.97       14.89     10.47 o 
  -8   5   8       27.51        1.87     10.70 o 
  -7   5   8      444.85      454.52     15.28 o 
  -6   5   8        5.42        6.40      1.66 o 
  -5   5   8      351.81      333.18      9.80 o 
  -4   5   8       15.23       12.18      3.71 o 
  -3   5   8      388.07      333.34      9.71 o 
  -2   5   8        3.18        5.88      5.60 o 
  -1   5   8      314.97      275.40      8.46 o 
   0   5   8       82.23       89.16      6.55 o 
   1   5   8        1.74        0.02      5.97 o 
   2   5   8        5.36        5.47      6.37 o 
   3   5   8       24.51       20.83      7.06 o 
   4   5   8       36.89       44.22      7.68 o 
   5   5   8      267.12      257.17      9.77 o 
   6   5   8        9.12        8.69      8.40 o 
   7   5   8        0.79       12.74      7.82 o 
   8   5   8        1.69        0.00      8.81 o 
   9   5   8        0.83        8.92      8.92 o 
  10   5   8        4.75       10.05      8.23 o 
  11   5   8        2.09        0.79      7.30 o 
 -12   6   8        2.14        9.87     10.99 o 
 -11   6   8        0.01        2.84     10.79 o 
 -10   6   8        6.60        0.85     10.67 o 
  -9   6   8       34.41       28.94      8.41 o 
  -8   6   8      238.89      290.71     11.78 o 
  -7   6   8       28.78       51.93      8.83 o 
  -6   6   8     1369.33     1380.06     20.19 o 
  -5   6   8      252.96      304.29      9.64 o 
  -4   6   8       29.98       23.96      7.33 o 
  -3   6   8      285.21      319.81     10.37 o 
  -2   6   8      170.58      183.80      9.34 o 
  -1   6   8       23.74       18.05      5.15 o 
   0   6   8        1.02        0.71      5.41 o 
   1   6   8        4.21        2.29      0.70 o 
   2   6   8       43.91       46.36      7.44 o 
   3   6   8      257.10      275.04      8.88 o 
   4   6   8        0.01        0.51      7.61 o 
   5   6   8       11.30        3.15      7.44 o 
   6   6   8        0.66       14.92      8.02 o 
   7   6   8        2.53        3.67      7.87 o 
   8   6   8        0.86        4.89      7.81 o 
   9   6   8        3.77        1.33      7.74 o 
  10   6   8        0.79        4.64      7.18 o 
  11   6   8        0.39        2.45      6.38 o 
 -11   7   8        3.06        8.55     11.39 o 
 -10   7   8        2.40       24.82     10.15 o 
  -9   7   8        6.43       13.26     10.22 o 
  -8   7   8       19.78       11.28      9.66 o 
  -7   7   8        4.11        1.57      8.86 o 
  -6   7   8      103.12      118.40     10.13 o 
  -5   7   8       30.09       45.03      8.16 o 
  -4   7   8      521.05      482.85     11.51 o 
  -3   7   8      161.79      168.16      8.42 o 
  -2   7   8       93.52       87.11      8.33 o 
  -1   7   8       21.24       32.16      7.19 o 
   0   7   8      364.62      344.51     10.35 o 
   1   7   8      122.03      127.14      8.77 o 
   2   7   8        2.45        3.21      0.85 o 
   3   7   8       73.13       48.86      8.34 o 
   4   7   8       27.01       26.97      8.45 o 
   5   7   8        6.72        0.00      7.65 o 
   6   7   8       14.33       23.20      7.82 o 
   7   7   8        1.14        3.69      7.34 o 
   8   7   8        2.74        0.89      7.67 o 
   9   7   8        3.49       14.55      7.08 o 
  10   7   8        2.93        3.17      6.67 o 
 -11   8   8        0.46       22.78     11.41 o 
 -10   8   8        5.96       17.53     10.46 o 
  -9   8   8       33.40       50.37      9.96 o 
  -8   8   8       19.32       44.91      9.41 o 
  -7   8   8        0.01        8.07      8.85 o 
  -6   8   8      511.29      509.25     14.89 o 
  -5   8   8      249.86      225.34     10.34 o 
  -4   8   8       66.59       50.59      7.79 o 
  -3   8   8        8.71        9.13      6.65 o 
  -2   8   8        0.01       16.86      7.46 o 
  -1   8   8        4.04       19.09      7.69 o 
   0   8   8        0.00        2.76      5.28 o 
   1   8   8        7.55       16.11      7.48 o 
   2   8   8       76.03       73.83      7.99 o 
   3   8   8       22.78       21.00      7.27 o 
   4   8   8        7.39        6.68      1.32 o 
   5   8   8        0.02        9.20      7.89 o 
   6   8   8       35.44       29.94      8.00 o 
   7   8   8        0.05       13.28      7.46 o 
   8   8   8        5.52        3.62      7.47 o 
   9   8   8        0.40        5.33      7.23 o 
  10   8   8        5.15       15.44      6.57 o 
 -10   9   8       13.15       25.85     10.95 o 
  -9   9   8        8.43       28.10     10.75 o 
  -8   9   8        3.90       21.92      8.82 o 
  -7   9   8        0.00        3.88      8.79 o 
  -6   9   8       11.27        9.00      8.76 o 
  -5   9   8       47.93       47.38      8.27 o 
  -4   9   8       25.81       49.08      7.89 o 
  -3   9   8        0.07        4.37      7.27 o 
  -2   9   8       29.93       37.56      8.71 o 
  -1   9   8        1.02       22.40      8.13 o 
   0   9   8        1.05        0.66     10.45 o 
   1   9   8        0.16        6.76      7.06 o 
   2   9   8        3.54       12.53      7.52 o 
   3   9   8       14.95        4.36      7.91 o 
   4   9   8        1.34        3.69      7.94 o 
   5   9   8       15.85        2.02      8.11 o 
   6   9   8       29.54       18.22      8.38 o 
   7   9   8        0.04       15.58      7.57 o 
   8   9   8        9.81       24.91      7.10 o 
   9   9   8        0.22        7.00      7.00 o 
  -9  10   8        2.92        7.02     11.37 o 
  -8  10   8       10.02        7.63     10.52 o 
  -7  10   8        1.14        4.33      9.15 o 
  -6  10   8        4.65        4.65      8.59 o 
  -5  10   8       28.55       19.49      8.56 o 
  -4  10   8        1.73       23.09      7.93 o 
  -3  10   8        5.39        2.99      0.35 o 
  -2  10   8       13.45       21.18      8.21 o 
  -1  10   8        8.98       26.14      8.98 o 
   0  10   8        3.50        6.21      7.28 o 
   1  10   8       51.35       48.16      8.76 o 
   2  10   8        3.13        8.10      8.10 o 
   3  10   8       32.18       11.33      8.43 o 
   4  10   8       14.05       11.97      8.16 o 
   5  10   8        1.39        3.40      8.02 o 
   6  10   8        1.23        6.17      8.01 o 
   7  10   8        7.93        5.90      7.60 o 
   8  10   8        1.05       10.65      7.04 o 
  -8  11   8        1.04        7.87     10.16 o 
  -7  11   8        1.99        6.14      9.58 o 
  -6  11   8        1.50        9.25      8.54 o 
  -5  11   8        2.55        8.26      8.26 o 
  -4  11   8        0.02        0.30      7.39 o 
  -3  11   8      108.01       92.48      9.76 o 
  -2  11   8       11.18        1.02      9.12 o 
  -1  11   8       55.99       56.42     10.16 o 
   0  11   8        2.31       12.25      8.42 o 
   1  11   8        0.16        7.35      8.13 o 
   2  11   8        1.64        4.11      8.26 o 
   3  11   8        2.77        3.78      8.29 o 
   4  11   8        1.91       18.85      7.74 o 
   5  11   8        1.06        4.81      8.25 o 
   6  11   8        2.05        1.91      7.70 o 
   7  11   8        1.61        3.14      7.45 o 
  -7  12   8        1.46        4.88      9.32 o 
  -6  12   8        8.31        1.80      8.77 o 
  -5  12   8        4.73        4.77      8.24 o 
  -4  12   8        0.03       12.90      7.82 o 
  -3  12   8        0.80        3.23      7.75 o 
  -2  12   8       16.56       36.96      9.54 o 
  -1  12   8        1.86        9.33      8.84 o 
   0  12   8       37.68       46.23      6.58 o 
   1  12   8        5.85        5.26      1.42 o 
   2  12   8       37.79       35.59      8.96 o 
   3  12   8        4.13        7.06      8.24 o 
   4  12   8        0.98        6.08      8.55 o 
   5  12   8        0.66        5.31      8.06 o 
   6  12   8        6.08        5.88      7.66 o 
  -5  13   8        5.28        3.99      0.90 o 
  -4  13   8        5.22        7.03      7.41 o 
  -3  13   8        0.84        1.01      7.72 o 
  -2  13   8        2.68       14.45      8.55 o 
  -1  13   8        3.89        6.78      8.80 o 
   0  13   8        8.38        3.92      5.96 o 
   1  13   8        0.09        3.40      8.16 o 
   2  13   8        0.86        0.88      8.23 o 
   3  13   8        0.07        0.43      7.52 o 
   4  13   8        0.00        0.66      7.56 o 
  -1  14   8        2.14        5.86      8.29 o 
   0  14   8        3.29        6.51      5.42 o 
 -13   0   9        0.21       12.94     16.18 o 
 -11   0   9       13.93       11.83     13.72 o 
  -9   0   9       79.74       96.95     11.54 o 
  -7   0   9       29.32       33.14      7.39 o 
  -5   0   9        1.60        1.38      4.79 o 
  -3   0   9       25.41       32.29      3.81 o 
  -1   0   9     4365.55     4582.63     21.73 o 
   1   0   9      264.62      265.18      7.43 o 
   3   0   9       12.82        9.22      5.53 o 
   5   0   9       18.10        3.54      7.36 o 
   7   0   9        4.68        1.12      0.37 o 
   9   0   9        7.93        7.15     10.71 o 
  11   0   9        1.06       12.96     13.64 o 
 -13   1   9        0.57        2.45     14.03 o 
 -12   1   9       12.04        3.50     13.28 o 
 -11   1   9       18.77       21.72     12.22 o 
 -10   1   9       55.91       30.94     11.28 o 
  -9   1   9        0.74       16.85      9.93 o 
  -8   1   9        1.32        3.07      8.06 o 
  -7   1   9       22.59       15.05      3.58 o 
  -6   1   9       11.17       17.81      5.39 o 
  -5   1   9        7.02        2.60      4.75 o 
  -4   1   9       36.70       34.60      4.81 o 
  -3   1   9       24.55       34.10      4.56 o 
  -2   1   9       44.55       38.69      4.68 o 
  -1   1   9      174.57      175.82      5.37 o 
   0   1   9       12.88       22.56      5.34 o 
   1   1   9      783.31      849.38     12.07 o 
   2   1   9       21.28       16.35      5.12 o 
   3   1   9       44.91       50.60      4.96 o 
   4   1   9       83.27       81.86      5.95 o 
   5   1   9       27.31       21.69      6.59 o 
   6   1   9      162.86      144.78      6.81 o 
   7   1   9       82.99       84.88      7.31 o 
   8   1   9       12.96        5.09      6.51 o 
   9   1   9        6.59        9.84      6.18 o 
  10   1   9        3.52        1.11      5.87 o 
  11   1   9        0.81        6.60      5.10 o 
  12   1   9        2.09        2.71      4.84 o 
 -13   2   9        2.20        1.24     12.82 o 
 -12   2   9        0.14       12.04     12.04 o 
 -11   2   9       22.25        1.55     11.85 o 
 -10   2   9      131.53      130.23     12.32 o 
  -9   2   9       18.82       25.41      9.71 o 
  -8   2   9       79.81       81.85      9.38 o 
  -7   2   9       18.19       37.55      7.02 o 
  -6   2   9       32.41       13.53      5.60 o 
  -5   2   9       15.61       14.85      5.02 o 
  -4   2   9      665.24      683.90      7.22 o 
  -3   2   9       56.46       55.30      4.15 o 
  -2   2   9       49.66       29.99      4.58 o 
  -1   2   9      133.66      161.78      9.56 o 
   0   2   9       41.10       33.34      6.53 o 
   1   2   9       86.05      102.33      5.09 o 
   2   2   9        9.24        0.79      5.03 o 
   3   2   9      199.96      199.99      7.06 o 
   4   2   9        3.64        5.81      6.64 o 
   5   2   9        9.51       24.97      7.50 o 
   6   2   9        9.78       13.95      7.67 o 
   7   2   9        1.62        4.22      8.44 o 
   8   2   9       76.81       73.40      8.42 o 
   9   2   9        2.59        0.45      7.85 o 
  10   2   9        0.18        0.98      7.57 o 
  11   2   9        0.15        1.89      6.16 o 
 -12   3   9        6.87       12.38     11.48 o 
 -11   3   9        2.76        2.06     10.57 o 
 -10   3   9        0.04        0.29     10.06 o 
  -9   3   9        0.47       15.50      9.14 o 
  -8   3   9       59.60       85.65      9.52 o 
  -7   3   9       88.63       88.27      8.04 o 
  -6   3   9      290.44      301.88      9.52 o 
  -5   3   9      442.73      431.01      8.85 o 
  -4   3   9        2.04        5.89      5.24 o 
  -3   3   9        0.01        1.69      5.33 o 
  -2   3   9        8.49       21.64      4.83 o 
  -1   3   9       11.68       12.22      3.15 o 
   0   3   9      265.32      202.41     12.93 o 
   1   3   9      202.09      196.12      7.19 o 
   2   3   9       54.46       47.11      6.36 o 
   3   3   9       73.06       75.76      7.49 o 
   4   3   9       10.10       32.34      8.00 o 
   5   3   9       87.07       68.74      9.41 o 
   6   3   9       67.64       91.76     10.13 o 
   7   3   9        0.00        3.78     10.06 o 
   8   3   9       58.11       61.97     11.04 o 
   9   3   9       13.48        9.35     10.82 o 
  10   3   9       19.33       25.39     10.26 o 
  11   3   9        4.02        5.53      9.36 o 
 -12   4   9        5.93        7.84     11.48 o 
 -11   4   9        9.57       17.21     10.15 o 
 -10   4   9        2.56       23.71     10.04 o 
  -9   4   9       24.62       23.97      9.79 o 
  -8   4   9       46.09       43.42      9.46 o 
  -7   4   9      139.81      140.16     10.65 o 
  -6   4   9      186.51      182.05     10.74 o 
  -5   4   9       40.59       26.22      7.56 o 
  -4   4   9      826.88      729.06     11.76 o 
  -3   4   9      125.77      129.83      8.25 o 
  -2   4   9       51.66       64.06      6.31 o 
  -1   4   9      100.89      136.99      7.54 o 
   0   4   9      337.90      318.75      4.38 o 
   1   4   9        0.60        1.16      6.17 o 
   2   4   9       57.51       52.96      6.39 o 
   3   4   9        7.67        3.43      7.51 o 
   4   4   9       38.90       35.53      8.31 o 
   5   4   9      169.67      150.07     10.71 o 
   6   4   9        0.05        3.26      9.16 o 
   7   4   9        4.95        4.21     10.03 o 
   8   4   9       28.04       11.39     10.76 o 
   9   4   9        2.63        6.05     10.88 o 
  10   4   9        0.22        9.01     10.98 o 
  11   4   9        0.01        0.92      9.39 o 
 -12   5   9        2.81        8.71     10.89 o 
 -11   5   9        4.98        6.06     10.48 o 
 -10   5   9        6.60        4.38     10.15 o 
  -9   5   9        9.24       10.81      9.98 o 
  -8   5   9      282.71      265.37     14.22 o 
  -7   5   9       14.56       31.99      9.21 o 
  -6   5   9     2200.54     2295.45     25.15 o 
  -5   5   9      204.35      209.82      8.51 o 
  -4   5   9      251.49      217.88      8.90 o 
  -3   5   9        0.33        6.29      6.29 o 
  -2   5   9      343.26      305.32      9.17 o 
  -1   5   9      219.12      204.49      8.23 o 
   0   5   9       97.81      109.51     17.05 o 
   1   5   9       24.14        9.67      6.34 o 
   2   5   9      167.53      150.34      7.40 o 
   3   5   9       12.84       10.34      6.89 o 
   4   5   9        0.57        0.34      7.58 o 
   5   5   9       10.72        4.74      8.51 o 
   6   5   9       11.55        6.86      9.04 o 
   7   5   9        1.18        0.91      9.41 o 
   8   5   9       33.65       23.82      9.87 o 
   9   5   9        6.31        4.34      9.22 o 
  10   5   9        1.51        5.90      8.84 o 
  11   5   9        0.05        3.87      8.60 o 
 -11   6   9        0.08        9.82     10.35 o 
 -10   6   9       10.20        7.64     10.08 o 
  -9   6   9       53.10       50.32      9.42 o 
  -8   6   9       38.44       62.50     10.81 o 
  -7   6   9       46.94       51.16     10.31 o 
  -6   6   9        6.98        9.40      2.20 o 
  -5   6   9       34.06       35.18     10.16 o 
  -4   6   9      337.86      343.89     12.08 o 
  -3   6   9       64.77       73.03      6.77 o 
  -2   6   9        6.38        9.26      7.02 o 
  -1   6   9      332.58      362.55     10.52 o 
   0   6   9       85.37       80.40      7.19 o 
   1   6   9      140.74      122.58      8.21 o 
   2   6   9      159.02      148.19      9.21 o 
   3   6   9        4.82        9.83      7.98 o 
   4   6   9       15.43       18.60      7.32 o 
   5   6   9        8.94        4.20      8.10 o 
   6   6   9       10.19        2.33      8.43 o 
   7   6   9        6.21        2.78      8.33 o 
   8   6   9        2.14        6.22      8.30 o 
   9   6   9        1.88        0.24      8.01 o 
  10   6   9        1.66        4.77      7.66 o 
 -11   7   9        0.44       13.02     10.86 o 
 -10   7   9        5.22       15.23     10.59 o 
  -9   7   9        2.38       15.58      9.15 o 
  -8   7   9        2.41        1.21      9.25 o 
  -7   7   9        1.00        6.20      8.78 o 
  -6   7   9       26.56        7.60      8.86 o 
  -5   7   9      257.42      266.90      9.24 o 
  -4   7   9      597.37      562.46     14.21 o 
  -3   7   9       13.14       13.86      4.10 o 
  -2   7   9       51.82       49.70      8.61 o 
  -1   7   9        5.58        9.77      7.39 o 
   0   7   9       48.94       53.31      8.72 o 
   1   7   9       74.19       82.30      8.77 o 
   2   7   9       53.35       37.76      7.85 o 
   3   7   9      333.17      335.24     11.97 o 
   4   7   9        0.39        1.76      8.50 o 
   5   7   9        0.23        8.55      8.24 o 
   6   7   9        6.38        8.14      1.82 o 
   7   7   9        0.20        5.86      8.16 o 
   8   7   9        0.08        3.26      7.93 o 
   9   7   9        0.77        1.25      7.29 o 
  10   7   9        0.74        7.33      7.33 o 
 -10   8   9        9.13        2.71     10.83 o 
  -9   8   9        0.78        1.87     10.19 o 
  -8   8   9        0.01        4.48      9.23 o 
  -7   8   9        8.41        8.50      9.03 o 
  -6   8   9        7.71       15.91      8.59 o 
  -5   8   9       27.19       28.14      8.22 o 
  -4   8   9       42.98       29.59      8.20 o 
  -3   8   9       90.70       97.07      9.98 o 
  -2   8   9        3.63       10.35      2.64 o 
  -1   8   9        5.64       13.59      8.27 o 
   0   8   9        6.31        8.43      2.33 o 
   1   8   9        0.80        6.57      7.75 o 
   2   8   9       30.48       18.05      8.29 o 
   3   8   9        2.34       19.17      8.42 o 
   4   8   9        2.48        6.50      8.47 o 
   5   8   9        0.95        1.90      8.39 o 
   6   8   9        5.37        3.83      8.20 o 
   7   8   9        0.59        4.98      7.82 o 
   8   8   9        3.31        2.57      7.50 o 
   9   8   9        0.39        7.35      7.35 o 
  -9   9   9        0.12        0.96     10.34 o 
  -8   9   9       29.80        8.08     10.16 o 
  -7   9   9       17.06        8.16      8.93 o 
  -6   9   9        1.26        5.24      8.74 o 
  -5   9   9        8.99       11.54      8.35 o 
  -4   9   9        0.33       10.29      8.09 o 
  -3   9   9        6.79       21.04      7.86 o 
  -2   9   9        2.63        6.80      9.09 o 
  -1   9   9       11.79       25.30      9.00 o 
   0   9   9        2.88        4.49      6.09 o 
   1   9   9        0.06        9.63      7.88 o 
   2   9   9       33.62       13.80      8.35 o 
   3   9   9        1.50        5.34      8.43 o 
   4   9   9        0.31        4.07      8.40 o 
   5   9   9        3.84       14.45      8.01 o 
   6   9   9        1.78        3.37      8.23 o 
   7   9   9       20.87        0.89      7.76 o 
   8   9   9        0.00        1.40      7.15 o 
  -9  10   9        0.58        0.52     10.60 o 
  -8  10   9        0.01        2.28     10.19 o 
  -7  10   9        9.23        8.22      9.23 o 
  -6  10   9        7.87       10.98      8.54 o 
  -5  10   9        0.01        1.66      8.38 o 
  -4  10   9        6.00        1.89      8.33 o 
  -3  10   9       38.05       30.39      9.71 o 
  -2  10   9       18.03       18.75      9.93 o 
  -1  10   9      167.29      169.08     13.56 o 
   0  10   9        3.13       11.92      9.67 o 
   1  10   9        5.59       15.82      8.75 o 
   2  10   9        0.83        9.72      8.33 o 
   3  10   9        0.27        6.20      8.89 o 
   4  10   9        0.04        4.92      8.54 o 
   5  10   9        0.13        5.87      8.32 o 
   6  10   9        0.41        5.91      8.18 o 
   7  10   9        3.98        8.27      7.44 o 
   8  10   9        0.46        2.57      7.15 o 
  -7  11   9        0.23        1.68      9.10 o 
  -6  11   9       26.52        2.35      9.14 o 
  -5  11   9       23.70       38.55      8.03 o 
  -4  11   9        5.41       28.47      8.42 o 
  -3  11   9       10.16       26.78      8.85 o 
  -2  11   9       70.61       70.45     11.07 o 
  -1  11   9        0.20        7.82     10.00 o 
   0  11   9       37.07       30.19      6.80 o 
   1  11   9       70.80       38.00      9.16 o 
   2  11   9       13.12       13.21      8.71 o 
   3  11   9        0.17       17.37      8.43 o 
   4  11   9        0.01        4.63      8.54 o 
   5  11   9        0.79        0.69      8.01 o 
   6  11   9        0.11        2.32      7.80 o 
  -6  12   9        2.98        2.96      0.81 o 
  -5  12   9        2.06        9.05      8.19 o 
  -4  12   9        4.67       21.12      7.89 o 
  -3  12   9        6.02        4.39      9.02 o 
  -2  12   9        6.43        1.49      9.38 o 
  -1  12   9        1.72        9.63      9.63 o 
   0  12   9        0.00        0.69      6.55 o 
   1  12   9        7.26        8.32      8.32 o 
   2  12   9        4.04        5.67      8.87 o 
   3  12   9        0.17        7.35      8.79 o 
   4  12   9        3.19        8.78      8.78 o 
   5  12   9        5.97        7.77      7.77 o 
  -4  13   9        3.36       18.74      7.61 o 
  -3  13   9        0.80       18.01      8.26 o 
  -2  13   9        5.45        8.79      8.79 o 
  -1  13   9        1.81        8.57      9.27 o 
   0  13   9        0.03        2.75      6.25 o 
   1  13   9        1.46        0.23      8.54 o 
   2  13   9        0.00        0.00      8.10 o 
   3  13   9        5.15        3.67      7.96 o 
 -12   0  10        0.38        2.34     13.95 o 
 -10   0  10       50.01       43.75     12.70 o 
  -8   0  10      144.69      135.72     10.55 o 
  -6   0  10      289.60      313.41      9.35 o 
  -4   0  10       70.45       81.36      6.09 o 
  -2   0  10      612.03      657.36      9.99 o 
   0   0  10      420.56      395.72      5.30 o 
   2   0  10     1391.65     1317.86     13.95 o 
   4   0  10      213.96      241.29      7.95 o 
   6   0  10       12.96        8.97      8.97 o 
   8   0  10       14.73        9.72      9.72 o 
  10   0  10        0.07        6.24     11.03 o 
 -12   1  10        2.86        3.62      1.08 o 
 -11   1  10       19.55       25.09     12.55 o 
 -10   1  10        1.44       10.71     10.71 o 
  -9   1  10       12.58       14.20      9.47 o 
  -8   1  10        0.44        7.15      7.96 o 
  -7   1  10        5.95       14.97      7.11 o 
  -6   1  10       83.28       56.31      6.56 o 
  -5   1  10       19.54       17.53      4.76 o 
  -4   1  10        4.12        1.00      4.85 o 
  -3   1  10      324.16      313.90      7.71 o 
  -2   1  10       13.86        4.71      0.94 o 
  -1   1  10      276.75      293.42      7.67 o 
   0   1  10      234.75      189.47     14.67 o 
   1   1  10       89.81       99.58      6.16 o 
   2   1  10        5.14        6.42      1.74 o 
   3   1  10        0.16        0.01      6.11 o 
   4   1  10        4.65        2.17      0.22 o 
   5   1  10       23.86       46.02      7.16 o 
   6   1  10        0.19        0.71      6.89 o 
   7   1  10       30.09       34.85      7.10 o 
   8   1  10        1.44        2.58      6.73 o 
   9   1  10        2.46        4.78      6.37 o 
  10   1  10        1.02        5.99      5.99 o 
  11   1  10        2.00        2.86      5.20 o 
 -12   2  10        1.58        3.97     11.59 o 
 -11   2  10        8.63       10.56     11.17 o 
 -10   2  10        0.18       10.52     10.52 o 
  -9   2  10       41.77       44.35     10.31 o 
  -8   2  10       52.35       69.04      9.20 o 
  -7   2  10      106.52       89.40      7.13 o 
  -6   2  10        0.01        7.80      5.96 o 
  -5   2  10       10.34        1.93      4.95 o 
  -4   2  10        9.94        2.04      4.88 o 
  -3   2  10       12.59       14.09      4.50 o 
  -2   2  10       59.11       56.05      4.85 o 
  -1   2  10       14.03        0.90      4.76 o 
   0   2  10      200.24      171.49     15.23 o 
   1   2  10       46.60       60.84      5.93 o 
   2   2  10        4.41       14.27      5.60 o 
   3   2  10       26.37        9.85      6.22 o 
   4   2  10       46.57       54.30      7.84 o 
   5   2  10       33.49       33.70      7.76 o 
   6   2  10       99.91       99.04      8.04 o 
   7   2  10       16.50        1.19      7.86 o 
   8   2  10       16.32        7.03      7.90 o 
   9   2  10        0.06        7.59      6.81 o 
  10   2  10        8.64        3.95      6.24 o 
  11   2  10       10.13       12.03      5.23 o 
 -12   3  10        0.01        8.47     11.32 o 
 -11   3  10       13.37        0.29     10.77 o 
 -10   3  10        3.15        2.50      9.74 o 
  -9   3  10       53.26       33.13      9.43 o 
  -8   3  10       50.53       47.57      8.24 o 
  -7   3  10        0.08        3.68      7.59 o 
  -6   3  10       52.03       37.25      7.21 o 
  -5   3  10        0.14        0.21      6.21 o 
  -4   3  10       56.13       45.15      5.96 o 
  -3   3  10        0.89        0.63      4.99 o 
  -2   3  10       13.40       23.79      5.28 o 
  -1   3  10       20.82        3.91      5.62 o 
   0   3  10      115.93      144.11      9.39 o 
   1   3  10      162.06      175.14      7.77 o 
   2   3  10        7.77        3.90      6.10 o 
   3   3  10       27.75       28.45      8.00 o 
   4   3  10       20.79       35.17      8.14 o 
   5   3  10       84.40      101.05      9.67 o 
   6   3  10        5.96       14.55      9.33 o 
   7   3  10       26.70       20.46      9.37 o 
   8   3  10        0.18        5.69      9.22 o 
   9   3  10       10.41       17.90      9.08 o 
  10   3  10        1.46        3.39      8.81 o 
  11   3  10        0.05        4.62      7.73 o 
 -12   4  10        2.60       23.04     10.44 o 
 -11   4  10        3.43       18.19     10.04 o 
 -10   4  10        0.21        8.35      9.45 o 
  -9   4  10       39.71       33.64      9.50 o 
  -8   4  10       36.21       25.15      8.99 o 
  -7   4  10       99.48      113.93     10.40 o 
  -6   4  10       18.94        8.35      8.35 o 
  -5   4  10       43.29       69.07      8.09 o 
  -4   4  10      355.16      386.24     11.29 o 
  -3   4  10       18.14        1.12      6.29 o 
  -2   4  10       49.37       65.78      8.48 o 
  -1   4  10        7.27       25.69      6.36 o 
   0   4  10       17.71       25.76      4.49 o 
   1   4  10        1.30       11.78      6.34 o 
   2   4  10        6.03        6.54      6.54 o 
   3   4  10       26.12        6.70      7.31 o 
   4   4  10        0.58        2.79      8.69 o 
   5   4  10      123.25      123.56     10.98 o 
   6   4  10        0.39       19.11      9.71 o 
   7   4  10       13.30       15.11     10.18 o 
   8   4  10        0.15        5.06     10.43 o 
   9   4  10        3.79        2.82     10.12 o 
  10   4  10        3.89        7.75      9.81 o 
  11   4  10        7.60        8.68      9.14 o 
 -11   5  10        0.02       20.62     10.30 o 
 -10   5  10        0.60        3.71      9.81 o 
  -9   5  10        8.91       26.21      8.64 o 
  -8   5  10       20.91        8.46      9.49 o 
  -7   5  10       34.76       26.56      9.02 o 
  -6   5  10      111.42      107.29      9.27 o 
  -5   5  10      263.96      257.56     11.73 o 
  -4   5  10       52.31       58.28      7.58 o 
  -3   5  10       81.48       94.51      6.95 o 
  -2   5  10       64.66       54.24      7.79 o 
  -1   5  10       93.63       86.62      9.03 o 
   0   5  10       34.44       35.35      6.28 o 
   1   5  10       35.84       30.08      7.53 o 
   2   5  10       48.20       43.68      8.00 o 
   3   5  10       14.22        9.69      7.81 o 
   4   5  10       25.56       38.51      8.51 o 
   5   5  10      131.09      145.45     10.11 o 
   6   5  10        2.25        3.43      9.37 o 
   7   5  10        5.62       15.82     10.02 o 
   8   5  10        1.17        6.70      9.60 o 
   9   5  10        0.71        8.15     10.05 o 
  10   5  10        0.04        5.41      9.34 o 
 -11   6  10        6.08       10.40     10.40 o 
 -10   6  10        2.47        5.76      9.96 o 
  -9   6  10       17.73        8.08      9.66 o 
  -8   6  10       27.45        8.49      9.77 o 
  -7   6  10       21.82       35.15      9.36 o 
  -6   6  10      301.65      332.52     13.42 o 
  -5   6  10       16.34       27.25      8.61 o 
  -4   6  10     1266.27     1360.80     20.59 o 
  -3   6  10      182.28      176.06     10.32 o 
  -2   6  10      148.23      127.93     10.15 o 
  -1   6  10       18.53        4.11      8.53 o 
   0   6  10       35.17       41.83      6.50 o 
   1   6  10       22.52       34.11      7.99 o 
   2   6  10       23.08        0.62      8.70 o 
   3   6  10        3.39       19.67      8.74 o 
   4   6  10       43.90       46.33      9.01 o 
   5   6  10       32.05       25.75      8.89 o 
   6   6  10        0.59        5.05      9.54 o 
   7   6  10        9.09        9.14      9.14 o 
   8   6  10        8.40        7.75      9.08 o 
   9   6  10        0.78        8.54      8.78 o 
  10   6  10        0.22        0.64      8.18 o 
 -10   7  10        0.09       14.05      9.87 o 
  -9   7  10        1.54        9.61      9.61 o 
  -8   7  10        1.05        1.28      9.00 o 
  -7   7  10       54.65       32.74      9.39 o 
  -6   7  10        7.75       16.29      8.77 o 
  -5   7  10        8.65        4.23      8.20 o 
  -4   7  10       16.12       16.40      5.43 o 
  -3   7  10       70.55       84.39      9.60 o 
  -2   7  10      252.30      301.05     11.63 o 
  -1   7  10      335.62      327.90     12.02 o 
   0   7  10        5.02        5.84      5.84 o 
   1   7  10      151.60      110.78      9.56 o 
   2   7  10       51.20       51.95      8.66 o 
   3   7  10        1.07        0.62      9.20 o 
   4   7  10        6.55        5.12      9.03 o 
   5   7  10       30.95       46.26      9.67 o 
   6   7  10       15.24       14.11      3.71 o 
   7   7  10        4.29       17.90      8.42 o 
   8   7  10        0.83        5.31      8.22 o 
   9   7  10        0.43        8.18      8.18 o 
 -10   8  10        2.40        3.60     10.03 o 
  -9   8  10        0.25        4.11      9.79 o 
  -8   8  10       15.77       22.24      9.46 o 
  -7   8  10        9.69        3.04      9.10 o 
  -6   8  10       39.73       46.74      8.99 o 
  -5   8  10       17.09       13.43      8.20 o 
  -4   8  10      234.79      246.40     11.01 o 
  -3   8  10       69.98       59.32      9.01 o 
  -2   8  10        3.11        8.50      9.10 o 
  -1   8  10        4.27        4.99      1.31 o 
   0   8  10        1.13        1.63      6.14 o 
   1   8  10        2.81        4.28      8.57 o 
   2   8  10       13.24        9.73      8.80 o 
   3   8  10        8.08       18.19      8.36 o 
   4   8  10        6.40        8.98      8.98 o 
   5   8  10        2.92        2.50      9.46 o 
   6   8  10        0.58       14.98      8.40 o 
   7   8  10        0.44        0.24      8.73 o 
   8   8  10        3.03        6.57      7.45 o 
   9   8  10        0.18        4.96      7.26 o 
  -9   9  10        3.04       24.05      9.61 o 
  -8   9  10        4.39        2.02      9.57 o 
  -7   9  10        9.39       15.44      9.45 o 
  -6   9  10       12.80       29.58      9.12 o 
  -5   9  10        3.20        7.10      8.60 o 
  -4   9  10       38.44       33.62      8.90 o 
  -3   9  10       72.63       52.92      9.49 o 
  -2   9  10        1.03       15.10      9.57 o 
  -1   9  10        2.19        1.73      0.55 o 
   0   9  10        3.83        1.76      6.36 o 
   1   9  10        6.64       28.43      9.28 o 
   2   9  10        1.08        3.24      9.16 o 
   3   9  10       14.36        6.62      8.92 o 
   4   9  10        5.12        4.43      8.88 o 
   5   9  10        5.78       14.48      9.22 o 
   6   9  10        0.00        8.60      8.84 o 
   7   9  10        2.46        3.59      8.06 o 
   8   9  10        0.53        5.37      7.16 o 
  -8  10  10       16.10       19.79      9.78 o 
  -7  10  10        3.11        3.63      8.96 o 
  -6  10  10        0.01        2.88      8.39 o 
  -5  10  10       30.37       18.81      8.81 o 
  -4  10  10        0.12        7.90      8.41 o 
  -3  10  10        0.00        9.04      9.32 o 
  -2  10  10        0.13        1.42     10.18 o 
  -1  10  10        1.00       18.52      9.84 o 
   0  10  10        4.85        4.27      8.74 o 
   1  10  10        1.93        0.00      8.96 o 
   2  10  10       20.66       14.75      9.35 o 
   3  10  10       12.44       18.15      9.63 o 
   4  10  10       10.34        7.10      9.21 o 
   5  10  10        0.08        0.00      9.15 o 
   6  10  10        1.91       12.55      8.21 o 
   7  10  10        0.49        8.03      8.03 o 
  -7  11  10        0.00        4.62      9.24 o 
  -6  11  10        0.67        0.91      8.70 o 
  -5  11  10       20.77       34.28      8.85 o 
  -4  11  10        9.72        8.02      8.46 o 
  -3  11  10        1.96       11.97      8.91 o 
  -2  11  10        0.43       16.45     10.51 o 
  -1  11  10       64.27       91.62     11.60 o 
   0  11  10        0.22        0.04      7.03 o 
   1  11  10       15.57        7.69      9.89 o 
   2  11  10        6.84        3.23      9.13 o 
   3  11  10        0.05       11.39      9.32 o 
   4  11  10        5.11        8.35      8.84 o 
   5  11  10        0.05        8.93      8.48 o 
   6  11  10        0.34        8.16      8.16 o 
  -5  12  10        2.55        8.47      8.47 o 
  -4  12  10       29.75       14.06      8.73 o 
  -3  12  10        3.60        0.72      9.27 o 
  -2  12  10        0.88        3.51      9.81 o 
  -1  12  10        2.51        1.29     10.04 o 
   0  12  10        5.79        2.28     20.69 o 
   1  12  10        0.70        0.11      9.71 o 
   2  12  10        0.05        7.98      9.22 o 
   3  12  10        1.61       17.20      9.56 o 
   4  12  10        9.04        1.35      8.78 o 
  -2  13  10        5.77        4.11      9.14 o 
  -1  13  10        0.88        6.78      9.37 o 
   0  13  10        1.01        6.74      6.74 o 
   1  13  10        1.02        9.29      9.29 o 
 -11   0  11        4.63        3.30     12.86 o 
  -9   0  11      120.25      149.63     12.12 o 
  -7   0  11       28.66       37.79      8.12 o 
  -5   0  11      110.73       95.10      7.19 o 
  -3   0  11        3.02        7.79      5.19 o 
  -1   0  11        9.19       23.65      6.91 o 
   1   0  11      799.27      842.86     13.26 o 
   3   0  11       42.41       41.74      7.23 o 
   5   0  11        9.98        0.00      8.57 o 
   7   0  11        3.05       14.08      9.47 o 
   9   0  11        0.59       11.50     10.34 o 
  11   0  11        0.25       12.77     12.77 o 
 -12   1  11        0.16       13.09     13.09 o 
 -11   1  11        0.00        0.63     11.26 o 
 -10   1  11        4.09       11.12     10.51 o 
  -9   1  11        1.27        9.95      9.95 o 
  -8   1  11       72.92       53.54      9.56 o 
  -7   1  11       59.10       32.72      7.85 o 
  -6   1  11        6.79        3.51      6.58 o 
  -5   1  11        5.91       18.14      5.67 o 
  -4   1  11       84.82       87.55      5.75 o 
  -3   1  11       12.41        4.53      5.13 o 
  -2   1  11       17.58        6.81      5.33 o 
  -1   1  11       17.66       14.64      6.07 o 
   0   1  11       13.54       13.41     13.41 o 
   1   1  11       73.24       48.81      6.70 o 
   2   1  11      110.68       95.49      6.56 o 
   3   1  11       47.51       50.69      8.29 o 
   4   1  11        7.49        4.84      6.75 o 
   5   1  11       38.29       37.87      7.53 o 
   6   1  11        5.16        0.23      6.99 o 
   7   1  11        0.01        2.31      7.18 o 
   8   1  11        4.71        2.12      6.76 o 
   9   1  11        0.08        3.11      6.39 o 
  10   1  11        1.80        5.39      5.98 o 
  11   1  11        0.21        1.52      5.17 o 
 -12   2  11        1.83        3.81     12.02 o 
 -11   2  11        2.33        2.33     10.51 o 
 -10   2  11        3.37        0.56      9.95 o 
  -9   2  11       26.49       37.57      8.98 o 
  -8   2  11       46.85       60.06      8.77 o 
  -7   2  11       57.02       50.37      7.75 o 
  -6   2  11       40.89       21.35      6.36 o 
  -5   2  11      272.13      276.62      7.49 o 
  -4   2  11       42.29       28.33      5.46 o 
  -3   2  11       28.91       13.71      4.90 o 
  -2   2  11      142.86      152.96      6.85 o 
  -1   2  11       51.57       53.70      5.67 o 
   0   2  11        2.10       19.13      8.14 o 
   1   2  11       75.17       69.27      7.28 o 
   2   2  11        1.84        2.22      6.18 o 
   3   2  11        0.25       16.19      6.48 o 
   4   2  11       29.14       46.90      7.18 o 
   5   2  11        0.06        1.46      7.51 o 
   6   2  11        7.47        3.72      7.66 o 
   7   2  11        0.62        0.44      7.37 o 
   8   2  11        1.40        6.86      6.86 o 
   9   2  11        0.03        1.53      6.31 o 
  10   2  11        1.98        0.43      5.65 o 
 -12   3  11        0.47        7.02     10.81 o 
 -11   3  11        3.10       19.63     10.35 o 
 -10   3  11       15.67        2.69      9.68 o 
  -9   3  11        1.42        6.79      8.88 o 
  -8   3  11       57.25       45.45      8.54 o 
  -7   3  11        4.13       15.33      7.67 o 
  -6   3  11      389.54      380.91     10.26 o 
  -5   3  11      163.99      157.62      9.34 o 
  -4   3  11      131.61      118.71      7.32 o 
  -3   3  11      255.79      203.99      5.34 o 
  -2   3  11       38.79       31.83      5.48 o 
  -1   3  11       17.93        9.89      5.79 o 
   0   3  11       12.41       11.65      3.69 o 
   1   3  11        9.24       10.11      6.50 o 
   2   3  11       24.48       23.17      6.92 o 
   3   3  11        6.70       12.98      7.84 o 
   4   3  11        5.08        1.36      7.90 o 
   5   3  11       39.72       49.21      8.92 o 
   6   3  11        4.53        4.76      8.99 o 
   7   3  11        0.01        7.59      8.61 o 
   8   3  11        0.85        2.36      8.73 o 
   9   3  11        0.67        4.26      8.09 o 
  10   3  11       10.45       14.73      7.73 o 
 -11   4  11       26.83       31.69     11.15 o 
 -10   4  11        3.00        3.12      9.61 o 
  -9   4  11        4.93        3.33      8.94 o 
  -8   4  11        1.49        4.97      8.21 o 
  -7   4  11        2.24        1.20      7.71 o 
  -6   4  11       11.51        0.46      8.15 o 
  -5   4  11       50.47       42.35      7.88 o 
  -4   4  11      114.36      106.51      8.35 o 
  -3   4  11       34.08       36.03      6.83 o 
  -2   4  11       88.15      117.41      9.13 o 
  -1   4  11        5.73        3.64      6.75 o 
   0   4  11       17.42        9.66      4.85 o 
   1   4  11      134.23      101.29      8.09 o 
   2   4  11       14.82       17.47      7.45 o 
   3   4  11        2.72       15.46      7.59 o 
   4   4  11        7.44        5.89      8.26 o 
   5   4  11        3.45        5.31      9.14 o 
   6   4  11       17.86       14.82      9.90 o 
   7   4  11       29.14       14.69     10.15 o 
   8   4  11        9.67        2.68      9.40 o 
   9   4  11        3.11        0.75      9.18 o 
  10   4  11        2.87        3.33      8.66 o 
 -11   5  11       14.50        3.51     10.31 o 
 -10   5  11        1.02        0.76      9.64 o 
  -9   5  11        1.37        6.81      9.09 o 
  -8   5  11       22.84       45.74      8.70 o 
  -7   5  11       52.61       50.15      8.76 o 
  -6   5  11      215.83      243.11     10.73 o 
  -5   5  11      136.31      122.46      9.13 o 
  -4   5  11     2845.42     2866.45     23.85 o 
  -3   5  11       83.75      114.74      9.70 o 
  -2   5  11      150.14      153.52      8.74 o 
  -1   5  11       26.09        5.55      8.32 o 
   0   5  11        0.67       26.93     13.78 o 
   1   5  11        2.27        7.66      7.36 o 
   2   5  11       39.07       43.03      9.02 o 
   3   5  11       15.69       22.58      8.23 o 
   4   5  11        0.03       10.11      8.89 o 
   5   5  11        6.28        7.33      9.46 o 
   6   5  11        0.38        6.29      9.90 o 
   7   5  11        1.89        0.88      9.29 o 
   8   5  11        0.15        4.96      9.66 o 
   9   5  11        0.21        2.04      9.42 o 
  10   5  11        8.38       18.72      8.90 o 
 -10   6  11        0.93        1.79      9.25 o 
  -9   6  11        8.41        7.25      9.01 o 
  -8   6  11       31.01       35.80      8.44 o 
  -7   6  11        1.62        6.63      8.85 o 
  -6   6  11       62.25       76.88      8.25 o 
  -5   6  11       32.51       30.54      8.66 o 
  -4   6  11      206.85      207.19     10.60 o 
  -3   6  11       60.82       81.22     10.09 o 
  -2   6  11      565.77      606.69     14.85 o 
  -1   6  11       47.87       44.78     10.21 o 
   0   6  11       30.35       24.73      7.00 o 
   1   6  11       56.90       54.26      9.14 o 
   2   6  11        4.17        0.32      8.65 o 
   3   6  11       13.63       39.02      9.59 o 
   4   6  11        3.55        5.56      9.55 o 
   5   6  11        0.66       11.85      9.11 o 
   6   6  11       15.00        2.95     10.02 o 
   7   6  11        4.35        9.57      9.57 o 
   8   6  11        4.10        0.26      9.48 o 
   9   6  11        0.00        4.07      8.88 o 
 -10   7  11       20.50       13.06      9.86 o 
  -9   7  11        2.51        9.19      9.43 o 
  -8   7  11       21.96       37.93      9.42 o 
  -7   7  11        1.82        7.39      8.87 o 
  -6   7  11      203.49      238.90     11.25 o 
  -5   7  11        0.35        8.79      8.79 o 
  -4   7  11       17.72       18.02      8.64 o 
  -3   7  11      136.61      131.95     11.07 o 
  -2   7  11       31.91       30.63      9.86 o 
  -1   7  11       46.89       76.76     10.80 o 
   0   7  11        1.86        3.10      6.70 o 
   1   7  11        1.31       10.20      8.66 o 
   2   7  11       33.86       11.15      8.98 o 
   3   7  11        7.52       14.46      9.53 o 
   4   7  11        0.09        6.98      8.78 o 
   5   7  11       30.75       10.58     10.00 o 
   6   7  11        0.03        6.48      9.87 o 
   7   7  11        0.54        9.27      9.27 o 
   8   7  11        2.01       16.02      8.73 o 
   9   7  11        0.04        7.58      8.22 o 
  -9   8  11        3.45        1.71      9.55 o 
  -8   8  11       14.69        8.10      9.09 o 
  -7   8  11        2.43       13.97      8.32 o 
  -6   8  11       21.22       40.28      8.56 o 
  -5   8  11        0.36        8.57      8.57 o 
  -4   8  11       84.21       86.49      9.94 o 
  -3   8  11        1.47       11.89      9.41 o 
  -2   8  11        2.83        0.58     10.00 o 
  -1   8  11       45.22       59.32     10.30 o 
   0   8  11        8.03        8.67      6.82 o 
   1   8  11        0.16        7.70      8.63 o 
   2   8  11        9.96        1.84      9.19 o 
   3   8  11        7.86       21.98      9.64 o 
   4   8  11        1.16        6.45      9.67 o 
   5   8  11       27.05       25.57      9.84 o 
   6   8  11        1.58        9.54      9.27 o 
   7   8  11        0.80        8.33      8.82 o 
   8   8  11        0.24        3.98      8.16 o 
  -8   9  11        3.43        3.36      9.38 o 
  -7   9  11        0.42        9.13      9.13 o 
  -6   9  11       22.64       27.85      9.37 o 
  -5   9  11        4.55        1.46      8.68 o 
  -4   9  11       22.13       21.37      8.85 o 
  -3   9  11        0.71        0.10      9.12 o 
  -2   9  11        2.56       22.22     10.52 o 
  -1   9  11       26.97       48.88     10.79 o 
   0   9  11        0.84        9.56      6.93 o 
   1   9  11        4.35       16.32      9.36 o 
   2   9  11        1.67       17.00      9.84 o 
   3   9  11        0.21        2.33      9.89 o 
   4   9  11        5.36       12.05      9.52 o 
   5   9  11       10.75        0.53      9.55 o 
   6   9  11        0.01       11.61      8.90 o 
   7   9  11        3.50        1.79      8.09 o 
  -7  10  11        2.66        0.00      9.06 o 
  -6  10  11       13.39        9.05      9.05 o 
  -5  10  11        0.02        8.64      8.64 o 
  -4  10  11        4.58        1.90      8.58 o 
  -3  10  11        0.02        7.02      9.99 o 
  -2  10  11       16.60        9.67     10.53 o 
  -1  10  11        3.13       13.70     11.07 o 
   0  10  11        4.36        7.24      7.24 o 
   1  10  11       36.88       33.21     10.49 o 
   2  10  11        0.24        9.71      9.71 o 
   3  10  11        0.85        9.70      9.70 o 
   4  10  11        4.34       13.99      9.50 o 
   5  10  11        0.29        7.18      9.17 o 
   6  10  11        0.15        2.06      8.42 o 
  -6  11  11        5.10        3.51      9.02 o 
  -5  11  11        0.14        0.22      9.08 o 
  -4  11  11       29.15       31.69      9.04 o 
  -3  11  11        5.07       10.80     10.30 o 
  -2  11  11        5.13        9.21     10.56 o 
  -1  11  11        0.77       24.41     10.53 o 
   0  11  11       18.04       26.94      7.94 o 
   1  11  11        1.28        5.79     10.21 o 
   2  11  11       18.68        3.23      9.44 o 
   3  11  11        1.97        5.97      9.59 o 
   4  11  11        3.21        9.32      9.32 o 
   5  11  11        0.11        8.88      8.88 o 
  -4  12  11        0.07        0.85      8.18 o 
  -3  12  11        2.71        9.55      9.55 o 
  -2  12  11        1.23        1.01     10.06 o 
  -1  12  11        3.16        5.42     10.32 o 
   0  12  11        6.83        1.16      7.29 o 
   1  12  11        4.96       19.67      9.46 o 
   2  12  11        0.17        0.25      9.69 o 
   3  12  11        0.00        5.95      9.50 o 
 -10   0  12       16.85       30.54     12.48 o 
  -8   0  12      255.13      219.48     12.56 o 
  -6   0  12       31.81       39.76      7.43 o 
  -4   0  12      255.43      263.96      9.15 o 
  -2   0  12       57.21       50.68      7.67 o 
   0   0  12      361.06      405.73      8.66 o 
   2   0  12       81.93       96.95      9.06 o 
   4   0  12      169.07      177.33     10.23 o 
   6   0  12       32.25       32.69     10.31 o 
   8   0  12        0.34        2.33     10.19 o 
  10   0  12        0.04        7.65     11.62 o 
 -11   1  12        4.85        7.83     11.29 o 
 -10   1  12        3.17        7.60     10.65 o 
  -9   1  12        5.14        5.80      9.85 o 
  -8   1  12       26.74       13.09      9.27 o 
  -7   1  12        0.04        6.38      7.65 o 
  -6   1  12      123.23      121.33      8.33 o 
  -5   1  12        2.44        2.89      6.45 o 
  -4   1  12        3.19        0.21      5.68 o 
  -3   1  12        0.13        2.05      5.51 o 
  -2   1  12       12.68       14.06      5.80 o 
  -1   1  12      143.26      156.26      7.68 o 
   0   1  12        0.01        5.06      1.33 o 
   1   1  12       53.55       56.60      7.80 o 
   2   1  12       19.08        6.89      6.89 o 
   3   1  12        0.57        7.83      7.83 o 
   4   1  12        2.23       10.60      7.48 o 
   5   1  12       56.94       61.12      7.94 o 
   6   1  12        0.05        2.90      7.57 o 
   7   1  12        0.07        7.07      6.85 o 
   8   1  12        0.00        4.18      6.84 o 
   9   1  12        0.36        6.09      6.59 o 
  10   1  12        0.64        1.60      6.28 o 
 -11   2  12        3.66        4.50     10.70 o 
 -10   2  12        5.08        1.94      9.69 o 
  -9   2  12        8.98       11.21      8.79 o 
  -8   2  12        0.56        8.63      8.63 o 
  -7   2  12      109.60       98.36      8.40 o 
  -6   2  12        0.37        1.81      6.79 o 
  -5   2  12        0.72        6.40      6.40 o 
  -4   2  12       37.90       46.54      6.10 o 
  -3   2  12        1.21        0.88      5.56 o 
  -2   2  12       47.40       51.45      6.58 o 
  -1   2  12       27.13        7.54      6.16 o 
   0   2  12       12.87       13.80      4.58 o 
   1   2  12        5.16        2.87      6.72 o 
   2   2  12       91.24       86.79      7.73 o 
   3   2  12       36.65       18.79      6.99 o 
   4   2  12      125.16      118.94      7.58 o 
   5   2  12        1.03       12.12      7.30 o 
   6   2  12        7.06       14.69      7.56 o 
   7   2  12        4.95        1.20      6.96 o 
   8   2  12        2.62        4.59      6.55 o 
   9   2  12        8.06        2.13      5.90 o 
  10   2  12        0.34        2.46      5.17 o 
 -11   3  12        4.14       10.18     10.18 o 
 -10   3  12        2.27        0.78      9.34 o 
  -9   3  12        8.83        1.52      9.13 o 
  -8   3  12        2.22        2.93      8.57 o 
  -7   3  12       10.70       17.10      7.72 o 
  -6   3  12      184.99      149.83      9.17 o 
  -5   3  12       30.24       24.18      7.27 o 
  -4   3  12       26.54       36.09      6.40 o 
  -3   3  12        9.73        8.19      5.93 o 
  -2   3  12       34.49       14.34      6.38 o 
  -1   3  12        0.44        0.24      6.19 o 
   0   3  12        5.49        3.88      1.11 o 
   1   3  12        9.33       26.67      7.05 o 
   2   3  12       12.94        9.84      3.08 o 
   3   3  12       94.16       84.27      8.45 o 
   4   3  12        7.76        1.54      7.87 o 
   5   3  12        7.84       16.64      8.44 o 
   6   3  12        5.98        3.33      8.34 o 
   7   3  12       33.42       27.89      8.26 o 
   8   3  12        1.83        3.86      7.11 o 
   9   3  12        0.29        4.97      6.75 o 
  10   3  12        0.33        3.71      6.08 o 
 -11   4  12       16.11        7.66     10.38 o 
 -10   4  12       17.29        6.45      9.94 o 
  -9   4  12        0.02        9.85      8.62 o 
  -8   4  12        0.01        1.20      7.70 o 
  -7   4  12        1.29        4.21      7.48 o 
  -6   4  12      126.52      114.03      9.06 o 
  -5   4  12        5.99        7.47      7.90 o 
  -4   4  12        0.14       17.19      7.53 o 
  -3   4  12       73.99       93.62      8.97 o 
  -2   4  12      344.16      379.08     10.95 o 
  -1   4  12       14.03        9.85      2.26 o 
   0   4  12       21.86       17.44      5.53 o 
   1   4  12        2.66       20.43      7.80 o 
   2   4  12        7.29        0.28      7.93 o 
   3   4  12        0.75        4.96      7.73 o 
   4   4  12       18.42        5.79      8.26 o 
   5   4  12       11.57        1.64      9.24 o 
   6   4  12       11.48        0.26      9.23 o 
   7   4  12        0.32        4.51      9.29 o 
   8   4  12        0.01       16.33      7.69 o 
   9   4  12        2.47       19.94      7.36 o 
 -10   5  12        0.76        0.49      9.66 o 
  -9   5  12        4.79       11.84      8.93 o 
  -8   5  12        0.95        3.34      8.61 o 
  -7   5  12        5.38       15.97      7.75 o 
  -6   5  12        1.83        3.23      8.08 o 
  -5   5  12        0.26       14.97      8.83 o 
  -4   5  12      133.29      149.77      9.68 o 
  -3   5  12       80.36       81.02     10.60 o 
  -2   5  12       12.57       16.17      3.51 o 
  -1   5  12      600.84      625.47     14.89 o 
   0   5  12       32.03       23.75     21.35 o 
   1   5  12       15.15        8.56      8.56 o 
   2   5  12       71.33       88.87      9.55 o 
   3   5  12       69.29       63.74      9.03 o 
   4   5  12       10.61       11.93      8.73 o 
   5   5  12        1.90       19.80      9.18 o 
   6   5  12        5.09        6.99      9.48 o 
   7   5  12        8.08        0.28      9.58 o 
   8   5  12        1.70        0.26      8.96 o 
   9   5  12        0.17        1.82      8.59 o 
 -10   6  12        1.81        4.26      9.69 o 
  -9   6  12       11.58       19.07      8.81 o 
  -8   6  12        2.28        9.76      8.34 o 
  -7   6  12       37.15       48.24      8.98 o 
  -6   6  12       17.90       17.75      5.07 o 
  -5   6  12        1.56        3.49      8.63 o 
  -4   6  12      301.05      344.66     12.42 o 
  -3   6  12       26.88        5.93     10.04 o 
  -2   6  12      611.15      525.12     15.68 o 
  -1   6  12       78.25       81.36     10.55 o 
   0   6  12      292.84      221.90     36.84 o 
   1   6  12       60.90       43.10      9.81 o 
   2   6  12        2.91        9.29      9.29 o 
   3   6  12        4.41        6.61      9.29 o 
   4   6  12        0.41        5.36      9.22 o 
   5   6  12        0.42        6.71      9.61 o 
   6   6  12        2.00        4.22     10.11 o 
   7   6  12        5.12        9.87      9.87 o 
   8   6  12        0.03        1.73      8.88 o 
  -9   7  12        0.46        4.93      9.40 o 
  -8   7  12        1.42        3.54      8.50 o 
  -7   7  12       16.02        3.31      8.50 o 
  -6   7  12       23.64       29.47      8.50 o 
  -5   7  12       18.96       10.90      8.76 o 
  -4   7  12       12.87        9.87      9.39 o 
  -3   7  12       95.41      100.16     11.30 o 
  -2   7  12       70.50       67.94     11.12 o 
  -1   7  12       54.73       69.86     11.50 o 
   0   7  12       14.44       20.20      6.59 o 
   1   7  12        6.90        5.48      9.40 o 
   2   7  12        8.93       23.70      9.73 o 
   3   7  12       11.08       18.09      9.66 o 
   4   7  12        0.06       14.50      9.47 o 
   5   7  12       11.52       10.04     10.04 o 
   6   7  12        2.26        3.56      9.85 o 
   7   7  12        5.76        2.57      9.21 o 
   8   7  12        1.56        2.09      8.88 o 
  -9   8  12        4.49       13.12      9.44 o 
  -8   8  12        4.80        5.36      8.63 o 
  -7   8  12        0.85        8.66      8.66 o 
  -6   8  12       25.84       11.76      8.24 o 
  -5   8  12        1.51        6.88      8.55 o 
  -4   8  12        6.75       12.87      8.99 o 
  -3   8  12       25.98        9.89      9.89 o 
  -2   8  12        2.65        4.94     10.15 o 
  -1   8  12       16.16        3.28     10.75 o 
   0   8  12        4.65       10.08      6.73 o 
   1   8  12        0.02       15.22      9.42 o 
   2   8  12        0.56        5.44      9.97 o 
   3   8  12        0.68       10.10     10.10 o 
   4   8  12        1.41        5.48     10.39 o 
   5   8  12       18.50        4.71     10.79 o 
   6   8  12        0.00        7.02      9.35 o 
   7   8  12        0.05       15.08      8.15 o 
  -8   9  12        1.22        3.17      8.84 o 
  -7   9  12        4.08        5.49      8.93 o 
  -6   9  12        8.24        1.15      8.31 o 
  -5   9  12       20.35       27.56      8.64 o 
  -4   9  12       13.27       33.20      9.38 o 
  -3   9  12       49.55       75.18      9.33 o 
  -2   9  12        1.90       17.33     10.69 o 
  -1   9  12        9.07       24.90     10.97 o 
   0   9  12        2.98        9.37     14.69 o 
   1   9  12        0.85        9.86      9.86 o 
   2   9  12        0.63        5.32     10.03 o 
   3   9  12        3.41        1.14     10.07 o 
   4   9  12        2.65       10.23     10.23 o 
   5   9  12        8.73        5.24     10.22 o 
   6   9  12        0.40        0.49      9.23 o 
  -6  10  12        0.13        8.66      9.10 o 
  -5  10  12        8.50        2.03      8.79 o 
  -4  10  12        1.72       12.59      7.91 o 
  -3  10  12       11.10       12.29     10.14 o 
  -2  10  12        1.86       10.67     10.67 o 
  -1  10  12        4.96       11.53     11.53 o 
   0  10  12       15.44        3.43      7.59 o 
   1  10  12        0.38       12.99     10.09 o 
   2  10  12        0.59        3.10     10.18 o 
   3  10  12        1.66        7.92     10.11 o 
   4  10  12       10.02        1.57      9.38 o 
   5  10  12        0.92       21.44      9.26 o 
  -5  11  12        7.82       20.19      8.50 o 
  -4  11  12        0.95        5.52      8.39 o 
  -3  11  12       11.75        9.64     10.15 o 
  -2  11  12        0.27        1.06     10.68 o 
  -1  11  12        1.54       11.74     11.74 o 
   0  11  12        0.05        8.05      8.05 o 
   1  11  12       19.18       20.89      6.06 o 
   2  11  12        0.30        0.79     10.36 o 
   3  11  12        3.51       18.10     10.20 o 
  -2  12  12        9.45       17.25     10.36 o 
  -1  12  12        0.10       19.71     10.36 o 
   0  12  12        1.37       15.66      7.54 o 
 -11   0  13        0.78       13.45     13.45 o 
  -9   0  13        1.48       14.45     11.18 o 
  -7   0  13       82.57       59.37     10.19 o 
  -5   0  13      320.54      312.55     11.31 o 
  -3   0  13        7.67        5.29      6.49 o 
  -1   0  13        3.12        4.46      1.18 o 
   1   0  13        3.21        1.86      9.30 o 
   3   0  13       93.06      132.48     10.51 o 
   5   0  13       66.75       89.42     11.86 o 
   7   0  13        6.08        4.81     10.81 o 
   9   0  13        0.13       11.58     11.58 o 
 -11   1  13        4.14        3.66     11.59 o 
 -10   1  13        1.56        7.48     10.45 o 
  -9   1  13        1.41        8.63      9.46 o 
  -8   1  13        0.46        3.27      8.99 o 
  -7   1  13       23.28       17.74      8.49 o 
  -6   1  13       76.21       74.97      8.22 o 
  -5   1  13       86.69       73.74      7.53 o 
  -4   1  13        9.66        1.31      6.52 o 
  -3   1  13       17.54       14.74      5.98 o 
  -2   1  13       21.54       17.29      7.01 o 
  -1   1  13        0.48        1.56      0.39 o 
   0   1  13       37.14       32.95      5.23 o 
   1   1  13        0.20       17.96      7.99 o 
   2   1  13       11.08        5.73      7.49 o 
   3   1  13       14.86       28.19      8.17 o 
   4   1  13       50.51       25.43      8.48 o 
   5   1  13        3.33       21.51      8.41 o 
   6   1  13        0.81        5.10      7.76 o 
   7   1  13        0.59        5.36      7.44 o 
   8   1  13        1.80        0.00      7.32 o 
   9   1  13        3.61        0.84      6.67 o 
 -11   2  13        0.94       17.41     10.60 o 
 -10   2  13        0.08       17.22      9.42 o 
  -9   2  13        1.81        3.66      9.41 o 
  -8   2  13        9.41        2.26      8.78 o 
  -7   2  13        1.69        5.01      7.63 o 
  -6   2  13        4.20       15.37      7.23 o 
  -5   2  13        0.78        1.29      6.65 o 
  -4   2  13        0.09        3.10      6.38 o 
  -3   2  13      132.89      121.10      7.37 o 
  -2   2  13        0.66        6.50      6.50 o 
  -1   2  13        9.15        2.08      6.72 o 
   0   2  13       24.28       19.77      4.74 o 
   1   2  13        2.22        1.06      7.14 o 
   2   2  13       29.32       14.73      7.61 o 
   3   2  13        0.10        7.26      7.51 o 
   4   2  13        1.21        2.96      7.74 o 
   5   2  13        5.42       19.97      7.62 o 
   6   2  13        1.07        0.25      6.89 o 
   7   2  13        0.20        0.42      6.45 o 
   8   2  13        1.05        9.53      5.99 o 
   9   2  13        0.17        5.57      5.57 o 
 -10   3  13        3.03        4.24      9.47 o 
  -9   3  13        5.00        3.43      9.10 o 
  -8   3  13        1.39        7.86      7.86 o 
  -7   3  13       20.76        0.91      7.79 o 
  -6   3  13      107.28       93.32      8.59 o 
  -5   3  13        0.64        5.07      7.18 o 
  -4   3  13      141.18      122.21      8.39 o 
  -3   3  13      129.00      126.53      7.66 o 
  -2   3  13       11.07       25.52      7.29 o 
  -1   3  13       31.10       22.41      7.56 o 
   0   3  13       26.67       25.48      5.11 o 
   1   3  13        0.77        0.83      7.80 o 
   2   3  13        2.68        5.86      7.34 o 
   3   3  13       19.84        0.48      7.99 o 
   4   3  13        3.60        2.73      0.45 o 
   5   3  13       11.09        1.82      8.19 o 
   6   3  13        3.78        4.06      7.92 o 
   7   3  13        3.88        0.00      7.25 o 
   8   3  13        0.01        6.96      6.96 o 
   9   3  13        0.92        3.98      5.93 o 
 -10   4  13        0.23        6.15      9.72 o 
  -9   4  13        6.59        5.66      9.19 o 
  -8   4  13        1.97        0.00      8.13 o 
  -7   4  13        2.75       11.54      7.47 o 
  -6   4  13       17.32        4.61      7.69 o 
  -5   4  13        6.68        7.69      7.49 o 
  -4   4  13       46.40       43.94      7.78 o 
  -3   4  13       12.05       29.43      8.53 o 
  -2   4  13      331.76      321.75     10.78 o 
  -1   4  13        2.92        4.16      1.15 o 
   0   4  13       40.65       48.40      7.87 o 
   1   4  13       12.80       10.05      8.25 o 
   2   4  13       21.91       20.21      8.55 o 
   3   4  13       40.14       33.31      8.51 o 
   4   4  13       12.24       10.42      8.38 o 
   5   4  13        0.01        1.98      8.38 o 
   6   4  13        2.68        3.76      8.22 o 
   7   4  13        0.14        1.98      7.86 o 
   8   4  13        1.57        0.60      7.32 o 
   9   4  13        0.77        6.92      6.92 o 
 -10   5  13        6.27        8.43      9.80 o 
  -9   5  13       53.14       54.90      8.95 o 
  -8   5  13       14.90        5.48      8.69 o 
  -7   5  13       24.86        6.55      8.35 o 
  -6   5  13       55.10       86.23      8.66 o 
  -5   5  13       35.31       47.78      8.56 o 
  -4   5  13       12.67        6.99      8.51 o 
  -3   5  13       32.00       56.15      8.60 o 
  -2   5  13      514.05      531.70     15.74 o 
  -1   5  13       12.90        0.79     10.77 o 
   0   5  13      122.58      118.31      7.11 o 
   1   5  13        1.47        5.72      9.81 o 
   2   5  13        3.84        4.39      8.78 o 
   3   5  13        8.66        8.47      8.47 o 
   4   5  13       32.23       20.52      8.90 o 
   5   5  13        2.29        2.36      8.94 o 
   6   5  13        9.72       25.41      8.55 o 
   7   5  13        2.86        4.96      8.97 o 
   8   5  13        0.13        7.12      8.19 o 
  -9   6  13       10.27        8.54      9.45 o 
  -8   6  13        5.37        3.40      8.37 o 
  -7   6  13        0.90        1.59      8.58 o 
  -6   6  13        5.10        5.16      8.10 o 
  -5   6  13        0.16       15.47      8.53 o 
  -4   6  13        0.62       22.44      8.61 o 
  -3   6  13       28.68       40.64      9.33 o 
  -2   6  13      278.49      278.45     13.34 o 
  -1   6  13        4.14       22.60     11.86 o 
   0   6  13      206.89      231.42     17.73 o 
   1   6  13       52.68       46.17      9.97 o 
   2   6  13       21.17       30.02      9.72 o 
   3   6  13        1.17       13.35      9.10 o 
   4   6  13        0.57       19.55      9.21 o 
   5   6  13        0.11        9.21      9.21 o 
   6   6  13        2.67        9.32      9.57 o 
   7   6  13        2.19        3.87      8.71 o 
   8   6  13        0.28        1.33      8.39 o 
  -9   7  13       13.72        0.66      9.69 o 
  -8   7  13        0.01        5.58      8.71 o 
  -7   7  13        0.37       11.68      8.08 o 
  -6   7  13       10.17        6.31      7.91 o 
  -5   7  13        0.62        3.86      8.63 o 
  -4   7  13      122.69      111.80      9.99 o 
  -3   7  13        7.64        7.69      1.81 o 
  -2   7  13        0.75        2.21     10.81 o 
  -1   7  13       45.01       32.52     11.42 o 
   0   7  13       21.27        6.96      7.26 o 
   1   7  13        8.44       21.05      9.35 o 
   2   7  13        0.03        3.80      9.61 o 
   3   7  13        2.05        7.49      9.80 o 
   4   7  13        0.02        6.74      9.85 o 
   5   7  13        5.38       15.96     10.29 o 
   6   7  13        1.07        2.81      9.47 o 
   7   7  13        0.07        5.23      8.77 o 
  -8   8  13       14.29        5.25      8.74 o 
  -7   8  13        1.14        8.41      8.41 o 
  -6   8  13       13.24        3.13      8.49 o 
  -5   8  13        0.00        6.59      8.18 o 
  -4   8  13       37.00       57.49      8.91 o 
  -3   8  13        0.10        1.62      9.64 o 
  -2   8  13       12.92       12.40     10.13 o 
  -1   8  13        0.03        6.95     10.71 o 
   0   8  13        1.35       13.80      7.35 o 
   1   8  13        0.16        4.10      9.99 o 
   2   8  13        2.13       10.50     10.21 o 
   3   8  13       13.66       11.72      9.72 o 
   4   8  13        0.25        0.84     10.23 o 
   5   8  13        3.19       10.80      9.75 o 
   6   8  13        2.59        7.14      9.36 o 
  -7   9  13        0.04        1.50      8.80 o 
  -6   9  13       13.18        5.67      8.74 o 
  -5   9  13        0.49        0.44      8.69 o 
  -4   9  13        3.57        2.79      8.61 o 
  -3   9  13        0.37        9.08      9.88 o 
  -2   9  13       46.12       52.96     11.20 o 
  -1   9  13        0.02       11.78     10.92 o 
   0   9  13       14.74       20.82      7.99 o 
   1   9  13       13.65       16.51     10.43 o 
   2   9  13        0.86       10.26     10.26 o 
   3   9  13        0.78       11.10      9.72 o 
   4   9  13        2.01        1.86     10.10 o 
   5   9  13        0.00        1.50      9.77 o 
  -5  10  13       16.86       11.25      3.04 o 
  -4  10  13        3.34        1.80      9.00 o 
  -3  10  13        0.37        6.49      9.85 o 
  -2  10  13       27.31       19.05     11.44 o 
  -1  10  13        3.16        4.75     11.16 o 
   0  10  13        4.54        0.23      7.54 o 
   1  10  13        0.02       10.33     10.33 o 
   2  10  13        4.54        4.64     10.39 o 
   3  10  13        1.00        2.90      9.24 o 
   4  10  13        0.11       11.52      9.76 o 
  -3  11  13        0.15        8.82      9.56 o 
  -2  11  13       18.28        6.18     11.34 o 
  -1  11  13        6.27       15.05     11.35 o 
   0  11  13       11.44       11.28     11.02 o 
   1  11  13        0.02        6.29     10.24 o 
 -10   0  14       16.63       31.37     12.27 o 
  -8   0  14        2.75       10.67     10.67 o 
  -6   0  14      153.89      182.99     11.53 o 
  -4   0  14        4.23        4.64      1.33 o 
  -2   0  14       78.51       78.96      9.26 o 
   0   0  14       16.70       61.87     20.78 o 
   2   0  14      120.31      102.93     11.47 o 
   4   0  14        2.56        1.57     11.03 o 
   6   0  14       11.17       26.91     10.96 o 
   8   0  14        0.90        6.95     11.77 o 
 -10   1  14        8.93       27.01     11.15 o 
  -9   1  14        0.14        4.29      9.99 o 
  -8   1  14       22.23       22.41      9.30 o 
  -7   1  14        0.00        4.42      8.58 o 
  -6   1  14       14.77       22.91      8.63 o 
  -5   1  14        8.15       16.63      7.96 o 
  -4   1  14       41.64       27.22      7.41 o 
  -3   1  14        0.05        6.94      6.94 o 
  -2   1  14       81.63       88.75      7.59 o 
  -1   1  14        2.16        8.79      7.54 o 
   0   1  14        1.77       11.46      5.86 o 
   1   1  14        9.90        1.79      8.44 o 
   2   1  14        0.50       17.09      7.90 o 
   3   1  14        3.22        8.54      8.54 o 
   4   1  14        0.21        5.39      8.57 o 
   5   1  14        0.05        8.45      8.45 o 
   6   1  14        0.23        9.33      8.22 o 
   7   1  14        0.43        4.74      7.62 o 
   8   1  14        0.29        1.67      7.28 o 
 -10   2  14       10.35       16.98      9.92 o 
  -9   2  14        0.81        4.87      9.23 o 
  -8   2  14        0.38        6.44      8.67 o 
  -7   2  14        1.28        8.32      8.32 o 
  -6   2  14       13.34        8.17      7.70 o 
  -5   2  14       28.19       18.20      7.59 o 
  -4   2  14       11.42       21.33      7.54 o 
  -3   2  14        1.00        6.99      6.99 o 
  -2   2  14        1.04        8.05      6.90 o 
  -1   2  14        0.11        6.81      7.28 o 
   0   2  14       42.61       45.34      5.62 o 
   1   2  14        0.00        3.79      7.35 o 
   2   2  14        5.46        7.73      8.21 o 
   3   2  14        1.22       19.69      8.02 o 
   4   2  14        9.08        1.31      7.70 o 
   5   2  14       14.30        6.23      7.28 o 
   6   2  14        3.07       11.87      7.26 o 
   7   2  14        0.10        4.63      6.53 o 
   8   2  14        0.00        5.36      5.81 o 
 -10   3  14        5.48        1.93      9.34 o 
  -9   3  14       11.03        1.66      9.73 o 
  -8   3  14        0.13        2.79      8.13 o 
  -7   3  14        0.16        0.68      7.65 o 
  -6   3  14        3.77        3.47      7.37 o 
  -5   3  14       17.22        6.70      7.33 o 
  -4   3  14      160.37      192.72      9.20 o 
  -3   3  14        1.94       13.92      7.38 o 
  -2   3  14        3.83        4.18      1.34 o 
  -1   3  14        3.29        3.28      7.95 o 
   0   3  14        7.11        3.93      5.51 o 
   1   3  14        0.25        2.61      7.80 o 
   2   3  14        4.75        0.46      7.25 o 
   3   3  14       10.35       10.54      7.79 o 
   4   3  14       12.03        0.66      7.71 o 
   5   3  14       17.37        5.62      7.72 o 
   6   3  14        0.64        7.12      7.12 o 
   7   3  14        0.06        2.93      6.39 o 
   8   3  14        1.03        5.21      5.82 o 
  -9   4  14       23.30       20.09      9.24 o 
  -8   4  14       36.87       25.23      8.47 o 
  -7   4  14       13.67        2.40      7.67 o 
  -6   4  14        4.13        2.57      7.26 o 
  -5   4  14        3.17        5.84      7.10 o 
  -4   4  14      227.92      204.64      8.67 o 
  -3   4  14        5.06        7.16      8.28 o 
  -2   4  14       50.26       49.04      8.92 o 
  -1   4  14       79.75       54.77      9.41 o 
   0   4  14      131.46      123.94      7.44 o 
   1   4  14        4.82        6.39      9.09 o 
   2   4  14        7.28       13.91      8.06 o 
   3   4  14       41.27       27.82      8.39 o 
   4   4  14        0.34        0.63      8.14 o 
   5   4  14        0.01       11.29      7.95 o 
   6   4  14        3.80        9.90      7.64 o 
   7   4  14        0.91        7.12      7.31 o 
   8   4  14        0.56        6.59      6.59 o 
  -9   5  14        9.36       22.16      8.90 o 
  -8   5  14        9.52        8.48      8.48 o 
  -7   5  14        5.94        1.30      7.77 o 
  -6   5  14        4.98        5.97      7.68 o 
  -5   5  14        3.54        3.60      8.23 o 
  -4   5  14        8.55        8.67      8.04 o 
  -3   5  14       19.62       20.62      9.14 o 
  -2   5  14      107.82      121.16      9.58 o 
  -1   5  14      141.23      178.54     11.88 o 
   0   5  14       25.17        3.84      7.25 o 
   1   5  14      184.25      208.08     11.61 o 
   2   5  14        0.66        6.17      9.75 o 
   3   5  14        2.99        1.01      9.36 o 
   4   5  14        1.38        7.13      8.61 o 
   5   5  14        5.38        4.31      1.39 o 
   6   5  14        0.72       13.72      7.73 o 
   7   5  14        0.03        7.92      7.92 o 
  -8   6  14        0.21        2.55      8.51 o 
  -7   6  14       58.81       51.33      8.57 o 
  -6   6  14        6.12        3.85      8.12 o 
  -5   6  14       19.56       20.99      8.36 o 
  -4   6  14       59.31       55.71      8.49 o 
  -3   6  14        6.27       11.25      9.54 o 
  -2   6  14      237.59      200.98     12.31 o 
  -1   6  14       12.34       29.28     11.08 o 
   0   6  14       68.73       45.18      7.76 o 
   1   6  14       22.09       37.91     10.76 o 
   2   6  14       22.45       23.90      7.11 o 
   3   6  14       12.10       14.22      9.75 o 
   4   6  14        1.27        4.09      8.96 o 
   5   6  14        0.00        4.42      8.58 o 
   6   6  14        0.37        8.74      8.74 o 
   7   6  14        0.22        0.43      8.03 o 
  -8   7  14        0.91       11.66      8.75 o 
  -7   7  14        5.63       12.46      8.22 o 
  -6   7  14        0.83       12.15      7.89 o 
  -5   7  14        0.91        3.67      7.99 o 
  -4   7  14       42.82       20.70      8.46 o 
  -3   7  14       33.17       14.92      9.87 o 
  -2   7  14       22.37        1.32     11.13 o 
  -1   7  14       56.99       59.68     12.79 o 
   0   7  14        0.20        1.67     10.33 o 
   1   7  14       26.60        7.46      9.94 o 
   2   7  14        1.56       14.79      9.86 o 
   3   7  14        1.02        9.13      9.93 o 
   4   7  14        0.27       13.51      9.61 o 
   5   7  14        0.46        5.45      8.90 o 
   6   7  14        0.05        0.92      8.32 o 
  -7   8  14        5.62       10.73      8.25 o 
  -6   8  14        0.14        2.92      8.19 o 
  -5   8  14        0.00        0.44      8.15 o 
  -4   8  14        1.49       13.70      8.53 o 
  -3   8  14        4.32        4.37     10.02 o 
  -2   8  14        2.68        3.76     10.21 o 
  -1   8  14       12.46       11.78      2.88 o 
   0   8  14        3.88        5.14      7.65 o 
   1   8  14        7.37       10.01     10.01 o 
   2   8  14        0.20       10.42     10.42 o 
   3   8  14        1.16       12.29      9.37 o 
   4   8  14        1.19        9.50      9.50 o 
   5   8  14        1.37        0.49      9.46 o 
  -6   9  14        0.30        3.67      8.32 o 
  -5   9  14        3.68        8.57      8.57 o 
  -4   9  14        3.54        4.90      8.69 o 
  -3   9  14        6.15        5.87     10.20 o 
  -2   9  14        2.31       27.48     10.12 o 
  -1   9  14       12.84       26.78     10.65 o 
   0   9  14        0.00        0.91     14.33 o 
   1   9  14        2.10       10.13     10.13 o 
   2   9  14        0.09       13.98      9.96 o 
   3   9  14        0.00        3.90      9.88 o 
   4   9  14        0.03        6.20      9.42 o 
  -4  10  14        0.34        8.43      9.54 o 
  -3  10  14        0.38        3.21      9.85 o 
  -2  10  14        0.14        7.24     10.57 o 
  -1  10  14        0.62        1.32     10.85 o 
   0  10  14        0.29        3.39      7.78 o 
   1  10  14        0.52        9.48     10.02 o 
   2  10  14        6.32       11.57      9.77 o 
  -9   0  15        0.04        5.92     12.16 o 
  -7   0  15       24.95        2.13     10.92 o 
  -5   0  15        7.39        6.10      9.14 o 
  -3   0  15       82.29      109.78     10.71 o 
  -1   0  15        0.03        0.11      9.24 o 
   1   0  15        2.75        8.66     10.58 o 
   3   0  15       10.82       35.34     11.13 o 
   5   0  15        3.48        3.99      1.16 o 
   7   0  15        0.99       10.13     12.68 o 
  -9   1  15        1.04        0.00     10.73 o 
  -8   1  15       12.77        4.10      9.57 o 
  -7   1  15        0.21        8.39      8.66 o 
  -6   1  15        6.99        4.78      8.28 o 
  -5   1  15      145.57      122.76      9.15 o 
  -4   1  15       38.59       16.09      8.18 o 
  -3   1  15       25.11       15.48      8.11 o 
  -2   1  15        2.43        7.94      8.45 o 
  -1   1  15        3.85        1.58      8.36 o 
   0   1  15        0.03       13.14     24.78 o 
   1   1  15        2.69       12.38      8.68 o 
   2   1  15        9.35        0.52      9.14 o 
   3   1  15        4.40       12.54      8.96 o 
   4   1  15        0.08        8.92      9.19 o 
   5   1  15       13.19       25.13      9.00 o 
   6   1  15        2.50        0.44      8.94 o 
   7   1  15        2.64        9.29      7.62 o 
   8   1  15        0.28        7.84      7.84 o 
  -9   2  15       14.77        3.76      9.79 o 
  -8   2  15        0.90        5.63      9.05 o 
  -7   2  15        0.49        8.05      8.53 o 
  -6   2  15        3.91       25.49      8.19 o 
  -5   2  15        0.11        7.02      7.89 o 
  -4   2  15        1.43        1.54      0.35 o 
  -3   2  15        0.81       17.94      7.72 o 
  -2   2  15        6.14        3.77      7.29 o 
  -1   2  15        3.87       12.89      8.12 o 
   0   2  15        1.97        1.80      7.41 o 
   1   2  15        0.78        5.92      7.81 o 
   2   2  15        3.49        4.87      8.13 o 
   3   2  15        0.86        8.08      8.08 o 
   4   2  15        0.00        2.98      7.69 o 
   5   2  15        0.40        3.19      7.58 o 
   6   2  15        1.41        0.91      6.93 o 
   7   2  15        7.53        5.17      6.30 o 
  -9   3  15       12.54        7.12      9.40 o 
  -8   3  15       12.19        1.35      8.81 o 
  -7   3  15        0.03        7.94      8.38 o 
  -6   3  15        8.50        9.86      7.71 o 
  -5   3  15        1.03       14.15      7.49 o 
  -4   3  15       10.62        3.88      7.35 o 
  -3   3  15       10.05        3.96      7.93 o 
  -2   3  15        0.75        8.22      8.22 o 
  -1   3  15        8.32        0.23      8.11 o 
   0   3  15        0.24        6.22      5.82 o 
   1   3  15       53.48       57.76      8.26 o 
   2   3  15        3.99        6.97      8.10 o 
   3   3  15        0.10        9.32      7.60 o 
   4   3  15        8.60        2.26      7.62 o 
   5   3  15        0.37        6.70      7.08 o 
   6   3  15        6.91       12.13      6.76 o 
   7   3  15        0.03        6.24      5.94 o 
  -9   4  15       13.08       14.81      9.23 o 
  -8   4  15        1.79        4.93      8.35 o 
  -7   4  15        1.61       19.02      7.60 o 
  -6   4  15        2.30        3.95      8.09 o 
  -5   4  15        1.56        7.54      7.54 o 
  -4   4  15        4.18        7.70      7.70 o 
  -3   4  15       30.06       12.87      8.43 o 
  -2   4  15       10.30       12.66      8.53 o 
  -1   4  15       50.29       30.42      9.14 o 
   0   4  15      110.52       98.40      8.58 o 
   1   4  15        6.10       18.90      9.10 o 
   2   4  15        9.34       23.56      8.69 o 
   3   4  15        6.45        2.88      8.40 o 
   4   4  15        7.64        1.06      7.80 o 
   5   4  15        0.04        9.85      7.49 o 
   6   4  15       10.16        1.62      7.00 o 
   7   4  15        0.00       10.18      6.37 o 
  -8   5  15        8.08        0.42      8.65 o 
  -7   5  15       17.11        0.00      8.63 o 
  -6   5  15       11.33        6.54      7.56 o 
  -5   5  15        3.24        2.64      7.71 o 
  -4   5  15        3.02       21.75      8.01 o 
  -3   5  15        6.56       15.28      8.43 o 
  -2   5  15        3.01        0.46      9.23 o 
  -1   5  15        9.55        7.72      9.88 o 
   0   5  15       29.09       12.79      7.01 o 
   1   5  15        3.10        2.17      0.58 o 
   2   5  15      111.80      106.69      9.98 o 
   3   5  15       29.06        6.22      9.24 o 
   4   5  15        0.33        6.83      8.61 o 
   5   5  15        0.25        1.45      7.87 o 
   6   5  15        1.40        3.62      7.23 o 
  -7   6  15        9.74        6.63      8.05 o 
  -6   6  15       20.48        6.66      8.29 o 
  -5   6  15        5.38       19.12      7.93 o 
  -4   6  15        0.34       19.44      7.94 o 
  -3   6  15        6.96        4.77      1.07 o 
  -2   6  15        2.17        0.97      9.78 o 
  -1   6  15        1.13       21.94     10.48 o 
   0   6  15      159.52      149.93      8.55 o 
   1   6  15        5.03        0.50     10.26 o 
   2   6  15       28.84       44.78     10.34 o 
   3   6  15        2.29        6.47      8.85 o 
   4   6  15        0.69       13.06      8.47 o 
   5   6  15        0.52        8.20      8.20 o 
   6   6  15        0.63        5.74      7.73 o 
  -7   7  15       32.25       27.08      8.84 o 
  -6   7  15        2.43        2.99      8.17 o 
  -5   7  15        0.12        8.12      8.12 o 
  -4   7  15        0.09        3.85      8.09 o 
  -3   7  15        3.91       21.39      9.36 o 
  -2   7  15        1.68        4.50      9.76 o 
  -1   7  15        9.96        0.51     10.48 o 
   0   7  15       34.82       16.25      9.53 o 
   1   7  15       10.87       23.80      9.22 o 
   2   7  15        0.10       15.34      9.30 o 
   3   7  15        2.27       16.35      9.02 o 
   4   7  15        1.75       10.01      8.62 o 
   5   7  15        0.01        7.65      8.54 o 
  -6   8  15       13.10       14.38      8.17 o 
  -5   8  15        1.14        1.60      8.00 o 
  -4   8  15       10.22        3.52      8.59 o 
  -3   8  15        7.27        9.44      9.44 o 
  -2   8  15       18.14       18.43      9.85 o 
  -1   8  15       14.47        1.03     10.32 o 
   0   8  15        0.32        7.55      7.22 o 
   1   8  15        0.01        7.20     10.02 o 
   2   8  15        0.01        9.83      9.83 o 
   3   8  15        0.94        2.19      9.48 o 
   4   8  15        1.79        9.02      8.78 o 
  -4   9  15        0.66       12.24      9.18 o 
  -3   9  15        1.48        3.59      9.78 o 
  -2   9  15        0.09        7.47     10.21 o 
  -1   9  15        3.10        2.28     10.43 o 
   0   9  15        4.87        7.08      8.05 o 
   1   9  15        0.74        9.87      9.87 o 
   2   9  15        0.78        3.44      9.87 o 
  -8   0  16        0.27        1.66     10.82 o 
  -6   0  16        0.09       19.58     10.08 o 
  -4   0  16       36.82       39.51      9.82 o 
  -2   0  16       19.16       35.63     11.35 o 
   0   0  16        8.19        5.78      8.94 o 
   2   0  16       11.05        5.42     12.56 o 
   4   0  16        7.52        7.15     12.93 o 
   6   0  16        2.09        1.66     13.30 o 
  -8   1  16       13.22        8.45     10.36 o 
  -7   1  16        0.17        3.70      9.52 o 
  -6   1  16        7.38        8.68      9.21 o 
  -5   1  16        3.68        8.89      8.89 o 
  -4   1  16        5.48        3.86      8.70 o 
  -3   1  16        8.25        3.36      9.57 o 
  -2   1  16        7.96        9.09      9.37 o 
  -1   1  16        2.62        1.64      9.49 o 
   0   1  16       63.52       69.69      7.22 o 
   1   1  16        1.36        5.95      9.49 o 
   2   1  16       10.44        0.26      9.61 o 
   3   1  16        0.62        8.60      9.66 o 
   4   1  16        4.41        0.25      9.32 o 
   5   1  16        0.41        9.60      9.60 o 
   6   1  16        0.01        4.72      8.99 o 
   7   1  16        0.73        8.47      8.47 o 
  -8   2  16        2.28        8.20      9.16 o 
  -7   2  16        0.03        2.12      8.94 o 
  -6   2  16        0.42        4.33      8.23 o 
  -5   2  16        1.12        5.55      8.43 o 
  -4   2  16        4.57        8.94      7.63 o 
  -3   2  16       11.05       15.46      8.67 o 
  -2   2  16        7.02       23.77      8.89 o 
  -1   2  16        0.82        7.02      8.71 o 
   0   2  16        5.39        4.00      7.58 o 
   1   2  16        1.70        2.84      8.53 o 
   2   2  16       13.22       20.50      8.75 o 
   3   2  16        4.83        8.18      8.18 o 
   4   2  16        0.18        1.25      7.91 o 
   5   2  16        2.39        5.59      7.91 o 
   6   2  16        1.36        8.55      6.81 o 
  -8   3  16        5.84        5.04      9.23 o 
  -7   3  16        0.56       12.97      8.00 o 
  -6   3  16        2.33        7.61      7.61 o 
  -5   3  16        5.21       10.75      7.44 o 
  -4   3  16        6.92        0.42      7.79 o 
  -3   3  16        6.03       16.91      8.01 o 
  -2   3  16       70.10       67.19      8.65 o 
  -1   3  16        5.27        8.71      8.71 o 
   0   3  16        6.95       39.53     25.79 o 
   1   3  16       11.36        8.45      8.45 o 
   2   3  16        1.94        3.01      7.76 o 
   3   3  16        0.20        3.08      7.79 o 
   4   3  16        4.66        1.15      7.30 o 
   5   3  16        1.37       17.42      6.69 o 
   6   3  16        3.72        3.45      6.43 o 
  -8   4  16        3.13        5.52      8.79 o 
  -7   4  16       30.04       24.82      8.33 o 
  -6   4  16        1.11        6.44      7.83 o 
  -5   4  16       32.53       30.86      7.55 o 
  -4   4  16        0.89        5.80      7.60 o 
  -3   4  16        4.00        4.17      8.32 o 
  -2   4  16       42.07       45.76      8.76 o 
  -1   4  16        0.73        4.29      8.59 o 
   0   4  16       10.96        5.89      6.18 o 
   1   4  16        1.15        1.32      8.59 o 
   2   4  16       28.88       15.38      8.97 o 
   3   4  16        6.08        1.42      8.15 o 
   4   4  16        6.62        7.82      7.63 o 
   5   4  16        9.68       19.88      7.15 o 
   6   4  16        1.54        0.32      6.38 o 
  -7   5  16       17.23       18.88      8.36 o 
  -6   5  16        6.99       18.10      7.99 o 
  -5   5  16        2.06       16.15      7.59 o 
  -4   5  16       21.09        2.19      8.18 o 
  -3   5  16        1.10        5.30      8.36 o 
  -2   5  16        2.52        4.53      8.61 o 
  -1   5  16       20.35        0.69      9.15 o 
   0   5  16       23.82        2.59      6.44 o 
   1   5  16       36.54       54.43      9.63 o 
   2   5  16        0.05        9.13      9.13 o 
   3   5  16       39.72       39.73      8.92 o 
   4   5  16        0.03        0.00      8.01 o 
   5   5  16        3.11        2.16      7.18 o 
  -6   6  16       10.97        7.20      7.96 o 
  -5   6  16        5.10        7.87      7.87 o 
  -4   6  16        6.67       10.12      8.05 o 
  -3   6  16        0.05        0.67      8.71 o 
  -2   6  16       19.84        4.61      9.22 o 
  -1   6  16        0.20        9.80      9.80 o 
   0   6  16       24.13       14.06      6.82 o 
   1   6  16        0.00        4.58      9.17 o 
   2   6  16        1.26        3.78      9.13 o 
   3   6  16       25.95       16.64      8.74 o 
   4   6  16        0.01        2.40      8.23 o 
  -5   7  16        0.62        7.94      7.94 o 
  -4   7  16        0.01        8.60      8.60 o 
  -3   7  16        0.07        6.77      9.02 o 
  -2   7  16        9.74        7.01      9.33 o 
  -1   7  16       19.04        0.95      9.46 o 
   0   7  16       30.53       14.58      6.93 o 
   1   7  16       15.91       15.99      4.77 o 
   2   7  16        1.12        2.49      9.05 o 
   3   7  16        0.93        4.77      8.44 o 
  -4   8  16        3.82        1.87      8.55 o 
  -3   8  16        1.34       10.56      8.75 o 
  -2   8  16        3.50        7.22      9.78 o 
  -1   8  16        0.48       10.16     10.16 o 
   0   8  16        0.48        7.68      7.68 o 
   1   8  16        5.95       21.41      9.30 o 
   2   8  16       16.20       11.51      9.25 o 
  -7   0  17        2.76        3.41     11.79 o 
  -5   0  17        0.76        8.53     10.59 o 
  -3   0  17        0.86        2.85     11.13 o 
  -1   0  17       27.62       48.97     12.91 o 
   1   0  17        1.96        1.74     12.99 o 
   3   0  17        0.03        4.26     14.18 o 
   5   0  17        0.34       12.88     13.93 o 
  -7   1  17        0.28        0.80      9.80 o 
  -6   1  17        1.86       14.22      9.29 o 
  -5   1  17        1.24        6.80      9.33 o 
  -4   1  17        0.26        3.25      9.25 o 
  -3   1  17       92.77       81.52     11.35 o 
  -2   1  17        5.50        2.78     10.52 o 
  -1   1  17        2.66        6.45     10.37 o 
   0   1  17        0.03       13.08     13.31 o 
   1   1  17        0.04       19.45     10.00 o 
   2   1  17        0.42       11.19     11.19 o 
   3   1  17        0.07        1.06     10.35 o 
   4   1  17        1.62        8.68     10.22 o 
   5   1  17        0.01       15.74      9.70 o 
  -7   2  17       10.15       32.38      9.09 o 
  -6   2  17       10.58        6.61      8.91 o 
  -5   2  17        1.39        9.84      8.95 o 
  -4   2  17        3.42        8.70      8.70 o 
  -3   2  17        2.86        5.29      9.60 o 
  -2   2  17        0.20        9.54      9.54 o 
  -1   2  17        0.04        9.30      9.30 o 
   0   2  17        0.84        3.77      6.34 o 
   1   2  17        0.31        4.97      8.05 o 
   2   2  17        1.04        8.91      8.91 o 
   3   2  17        0.47       17.62      7.83 o 
   4   2  17        1.47        8.35      8.35 o 
   5   2  17        0.39        0.37      7.67 o 
  -7   3  17        7.88       25.90      8.43 o 
  -6   3  17       15.81        3.53      7.90 o 
  -5   3  17        0.00        6.16      7.79 o 
  -4   3  17        4.53        6.82      7.86 o 
  -3   3  17        1.93        5.80      8.25 o 
  -2   3  17        2.80       11.09      8.61 o 
  -1   3  17        0.09        4.29      8.36 o 
   0   3  17        3.18        7.89      8.78 o 
   1   3  17        0.63        4.97      8.19 o 
   2   3  17        0.54        5.57      8.06 o 
   3   3  17        9.78       10.69      7.78 o 
   4   3  17        4.64        4.85      7.73 o 
   5   3  17        2.12       10.39      6.81 o 
  -6   4  17        1.21        3.49      7.96 o 
  -5   4  17        5.16       19.54      7.35 o 
  -4   4  17        0.15        2.23      7.90 o 
  -3   4  17       31.93       31.21      8.38 o 
  -2   4  17        0.62        3.28      8.72 o 
  -1   4  17        8.27        7.62      8.70 o 
   0   4  17       10.83        5.96      5.96 o 
   1   4  17        2.79        4.36      8.09 o 
   2   4  17       41.08       41.70      8.13 o 
   3   4  17        0.34        4.09      7.25 o 
   4   4  17        0.26        7.55      7.55 o 
  -5   5  17        2.14        7.80      7.80 o 
  -4   5  17        5.61        1.20      8.02 o 
  -3   5  17        0.00       15.00      8.46 o 
  -2   5  17        0.75        2.81      8.62 o 
  -1   5  17        2.71        8.62      8.62 o 
   0   5  17       12.07        6.58     10.61 o 
   1   5  17        5.78        7.63      8.44 o 
   2   5  17        0.00        5.52      7.30 o 
   3   5  17        0.02        3.15      7.60 o 
  -4   6  17       15.34        3.37      8.35 o 
  -3   6  17        0.63        7.57      8.63 o 
  -2   6  17        1.66        9.46      8.61 o 
  -1   6  17        1.29        2.80      8.62 o 
   0   6  17        9.34        6.64      6.39 o 
   1   6  17       11.01        8.49      8.29 o 
   2   6  17       12.73       12.10      8.13 o 
  -3   7  17        0.40        8.96      8.96 o 
  -2   7  17        3.90        7.50      9.20 o 
  -1   7  17        0.00        1.72      8.83 o 
   0   7  17        0.00        8.05     10.55 o 
   1   7  17        0.28        3.94      8.73 o 
  -6   0  18        0.00        2.43     11.58 o 
  -4   0  18        2.13       12.05     12.05 o 
  -2   0  18       11.92        7.24     13.45 o 
   0   0  18       12.17       14.79     10.16 o 
   2   0  18        3.36        3.66     14.64 o 
   4   0  18        1.11       18.47     15.56 o 
  -6   1  18        4.70       23.33      9.85 o 
  -5   1  18        0.16       10.24     10.24 o 
  -4   1  18        2.21       21.91     10.05 o 
  -3   1  18        0.50        8.92     10.89 o 
  -2   1  18       16.77       10.56     11.12 o 
  -1   1  18        0.51        3.45     11.21 o 
   0   1  18        3.57       22.91      8.02 o 
   1   1  18        0.24        5.68     10.79 o 
   2   1  18       14.27        0.28     11.67 o 
   3   1  18        1.41       12.12     11.05 o 
   4   1  18        3.98       15.75     11.10 o 
  -5   2  18        7.61        9.20      8.97 o 
  -4   2  18        1.93        0.23      9.75 o 
  -3   2  18        1.72       25.86      9.52 o 
  -2   2  18        0.00       10.13     10.13 o 
  -1   2  18        5.66       15.51      9.36 o 
   0   2  18        1.49        6.43      6.67 o 
   1   2  18        0.98        5.18      8.95 o 
   2   2  18        1.65        3.39      9.28 o 
   3   2  18        0.80        6.84      8.78 o 
  -5   3  18        4.72        6.89      8.30 o 
  -4   3  18        4.47        3.40      8.55 o 
  -3   3  18        2.17        8.88      8.88 o 
  -2   3  18        0.53        3.36      8.73 o 
  -1   3  18        0.07        8.87      8.87 o 
   0   3  18        3.11        3.92      5.95 o 
   1   3  18        4.89       12.08      7.71 o 
   2   3  18        0.03        8.10      8.10 o 
   3   3  18        6.27        7.55      7.55 o 
  -4   4  18        2.15       13.27      8.05 o 
  -3   4  18        2.44        7.52      8.55 o 
  -2   4  18        0.48        2.94      8.20 o 
  -1   4  18        1.38       12.89      8.32 o 
   0   4  18        0.00        1.67      5.72 o 
   1   4  18        0.16        7.77      7.77 o 
   2   4  18        0.10        1.28      7.32 o 
  -3   5  18        3.37        0.00      8.23 o 
  -2   5  18        4.18       11.36      8.50 o 
  -1   5  18        0.82        5.63      8.24 o 
   0   5  18        4.08        0.60      5.73 o 
   1   5  18       13.67        7.70      7.70 o 
  -3   0  19        0.35        4.46     14.00 o 
  -1   0  19        5.34        7.63     14.56 o 
   1   0  19       10.85        8.60     16.44 o 
  -3   1  19        0.97       11.67     11.10 o 
  -2   1  19        0.03       12.50     12.50 o 
  -1   1  19       16.72       18.15     11.71 o 
   0   1  19        1.20        6.09     23.32 o 
   1   1  19        0.28       13.80     11.78 o 
  -3   2  19        0.80       10.31     10.53 o 
  -2   2  19        0.00       10.63     10.63 o 
  -1   2  19        5.83        3.19     10.33 o 
   0   2  19        5.19        3.14     15.41 o 
                                                 
